# Supplementary material for: 2-(3-Meth­oxy­phen­oxy)benzoic acid
Source: Acta Crystallogr Sect E Struct Rep Online. 2011 Apr 7;67(Pt 5):o1078. doi: 10.1107/S1600536811011019 (PMC3089338; doi:10.1107/S1600536811011019)
Supplement: Supplementary file 2 [file e-67-o1078-Isup2.hkl]

# 
# h,k,l, Fc-squared, Fo-squared, sigma(Fo-squared) and status flag 
# 
data_I
_shelx_title '    X in Pbca' 
_shelx_refln_list_code          4 
_shelx_F_calc_maximum      284.29 
_exptl_crystal_F_000      1024.00 
_reflns_d_resolution_high  0.8293 
 
loop_ 
 _symmetry_equiv_pos_as_xyz 
 'x, y, z' 
 '-x+1/2, -y, z+1/2' 
 'x+1/2, -y+1/2, -z' 
 '-x, y+1/2, -z+1/2' 
 '-x, -y, -z' 
 'x-1/2, y, -z-1/2' 
 '-x-1/2, y-1/2, z' 
 'x, -y-1/2, z-1/2' 
 
_cell_length_a    14.3090 
_cell_length_b     8.5330 
_cell_length_c    19.4320 
_cell_angle_alpha  90.000 
_cell_angle_beta   90.000 
_cell_angle_gamma  90.000 
 
_shelx_F_squared_multiplier     1.000 
 
loop_ 
 _refln_index_h 
 _refln_index_k 
 _refln_index_l 
 _refln_F_squared_calc 
 _refln_F_squared_meas 
 _refln_F_squared_sigma 
 _refln_observed_status 
   2   0   0    13407.70    13753.23     72.97 o 
   4   0   0    80818.73    78799.59   1014.70 o 
   6   0   0     1569.53     1743.70     47.72 o 
   8   0   0     1563.03     1474.79     49.46 o 
  10   0   0     2474.58     2464.36     71.31 o 
  12   0   0     3713.63     3698.97     94.22 o 
  14   0   0       21.23        0.00     19.87 o 
  16   0   0        3.13        0.00     18.98 o 
   2   1   0     4271.93     4490.32     46.41 o 
   4   1   0      843.64      897.64     29.72 o 
   6   1   0      224.60      234.38     22.06 o 
   8   1   0        9.12        3.93     14.06 o 
  10   1   0        0.01       17.69     17.69 o 
  12   1   0        0.08       16.57     22.25 o 
  14   1   0       38.00       64.16     18.86 o 
  16   1   0       16.62       22.33     17.69 o 
   0   2   0    17078.95    16314.73     93.54 o 
   2   2   0      409.72      413.97     21.01 o 
   4   2   0      946.08      905.47     32.81 o 
   6   2   0        5.29       12.93      3.62 o 
   8   2   0       90.38       93.75     18.83 o 
  10   2   0       12.60       29.32     16.04 o 
  12   2   0       24.19       22.06     26.47 o 
  14   2   0        8.97       17.72     17.72 o 
  16   2   0        1.58       16.52     15.13 o 
   2   3   0     1349.07     1381.78     37.95 o 
   4   3   0     2287.65     2339.49     53.31 o 
   6   3   0     4180.79     3993.35     76.88 o 
   8   3   0      153.48      176.81     23.06 o 
  10   3   0       34.23       20.41     16.25 o 
  12   3   0       91.43       79.27     24.03 o 
  14   3   0       40.96       23.45     20.47 o 
  16   3   0        1.99       16.56     17.23 o 
   0   4   0      608.49      654.37     28.75 o 
   2   4   0        4.59        9.90     14.17 o 
   4   4   0        2.24        7.28     13.86 o 
   6   4   0      383.38      397.79     29.39 o 
   8   4   0      192.56      212.46     28.66 o 
  10   4   0      224.29      229.46     30.07 o 
  12   4   0      117.44       65.21     22.83 o 
  14   4   0       10.70        6.05     14.98 o 
   2   5   0     1746.78     1832.03     54.80 o 
   4   5   0      457.75      432.56     33.30 o 
   6   5   0      251.51      276.54     28.95 o 
   8   5   0        4.96       10.83     17.20 o 
  10   5   0        0.18       19.56     19.56 o 
  12   5   0       17.53       44.16     18.90 o 
  14   5   0        2.70       22.11     22.11 o 
   0   6   0      663.06      690.84     40.18 o 
   2   6   0      244.47      265.70     25.69 o 
   4   6   0      334.30      337.53     30.65 o 
   6   6   0        1.45       33.74     14.36 o 
   8   6   0       81.95      121.65     20.67 o 
  10   6   0       78.23       65.29     22.79 o 
  12   6   0      228.10      237.86     29.66 o 
  14   6   0        3.08        6.67     19.29 o 
   2   7   0      278.43      296.27     31.44 o 
   4   7   0       91.58       74.92     22.48 o 
   6   7   0       82.64      123.71     27.33 o 
   8   7   0      117.95      103.19     31.17 o 
  10   7   0        0.78       14.44     24.55 o 
  12   7   0       31.52       22.15     25.46 o 
   0   8   0        0.02       21.06     26.33 o 
   2   8   0      272.76      317.40     36.23 o 
   4   8   0      302.27      352.53     35.79 o 
   6   8   0      188.18      195.50     27.81 o 
   8   8   0       64.95       46.79     28.10 o 
  10   8   0       12.69       13.20      3.20 o 
   2   9   0        2.74       29.31     29.31 o 
   4   9   0       45.40       77.38     34.56 o 
   6   9   0      386.52      398.49     48.71 o 
   8   9   0      145.96      114.82     32.20 o 
   0  10   0       33.22       20.28     32.24 o 
   2  10   0        4.66       51.90     33.49 o 
   4  10   0        6.21        5.74      0.97 o 
   1   1   1        8.35        1.34      8.55 o 
   2   1   1     5317.71     5024.80     49.82 o 
   3   1   1    11254.70    10195.70     55.42 o 
   4   1   1     1196.05     1197.86     26.91 o 
   5   1   1     1906.37     2004.44     31.21 o 
   6   1   1      456.96      498.58     18.96 o 
   7   1   1       61.80       91.07     11.69 o 
   8   1   1       91.29      106.37     13.31 o 
   9   1   1      106.88      105.77     12.74 o 
  10   1   1      109.19       83.76     26.00 o 
  11   1   1      164.20      131.52     17.33 o 
  12   1   1        3.75       14.89     14.89 o 
  13   1   1      127.79      186.06     48.59 o 
  14   1   1       50.86      109.36     61.33 o 
  15   1   1        6.15       22.76     11.65 o 
  16   1   1        2.33        4.27      7.04 o 
  17   1   1       25.29       55.32     14.24 o 
   0   2   1     3341.71     3853.56    307.35 o 
   1   2   1     8573.29     8840.47    317.53 o 
   2   2   1      799.31      744.29     79.39 o 
   3   2   1     4962.37     4649.98    136.75 o 
   4   2   1      177.14      174.08     46.22 o 
   5   2   1      295.71      306.00     19.11 o 
   6   2   1      162.42      154.02     12.22 o 
   7   2   1      775.89      805.27     24.24 o 
   8   2   1       12.20       16.11      4.50 o 
   9   2   1       64.00       50.77     30.83 o 
  10   2   1        0.04       44.47     24.08 o 
  11   2   1      671.10      647.68     26.10 o 
  12   2   1      235.93      264.89     22.12 o 
  13   2   1      345.82      311.02     21.01 o 
  14   2   1        0.12       14.50     12.69 o 
  15   2   1       44.39       71.44     11.68 o 
  16   2   1        0.50       13.91     13.91 o 
   1   3   1     5039.65     5021.09    167.17 o 
   2   3   1      246.98      258.44     16.15 o 
   3   3   1      270.87      271.36     15.87 o 
   4   3   1      850.74      820.37     24.72 o 
   5   3   1     8582.39     8430.95     73.40 o 
   6   3   1        5.43        8.90      9.67 o 
   7   3   1     2101.11     2290.14    148.71 o 
   8   3   1        3.99       11.08     11.08 o 
   9   3   1      404.97      396.15     60.92 o 
  10   3   1       93.24       91.75     14.84 o 
  11   3   1      116.48      123.58     26.92 o 
  12   3   1        0.99       22.62     22.62 o 
  13   3   1      132.02      137.19     64.20 o 
  14   3   1        3.46        6.85     23.59 o 
  15   3   1        0.21        5.16     11.54 o 
  16   3   1        2.33       12.01     12.01 o 
   0   4   1      429.25      439.54     18.32 o 
   1   4   1       65.60       66.88     17.38 o 
   2   4   1      296.78      334.58     32.19 o 
   3   4   1     1823.01     1868.03    122.10 o 
   4   4   1      470.29      458.23     20.40 o 
   5   4   1       25.51       19.24      9.37 o 
   6   4   1       82.51       68.48     11.44 o 
   7   4   1       72.38      103.50     14.14 o 
   8   4   1      177.33      186.62     15.49 o 
   9   4   1      245.56      276.41     18.25 o 
  10   4   1        3.22        4.78     12.47 o 
  11   4   1       13.01       12.71     14.25 o 
  12   4   1       11.72        0.43     17.22 o 
  13   4   1       69.92       51.48     27.26 o 
  14   4   1       31.79       29.32     27.32 o 
  15   4   1       16.97       32.68     10.54 o 
   1   5   1      108.63      139.75     29.76 o 
   2   5   1        8.56        1.90     11.99 o 
   3   5   1      211.61      223.27     55.45 o 
   4   5   1       59.40       30.21     31.98 o 
   5   5   1      446.11      465.26     23.40 o 
   6   5   1       11.57       14.35      3.78 o 
   7   5   1       36.57       34.66     35.06 o 
   8   5   1       42.17       64.97     58.32 o 
   9   5   1      307.01      313.67     22.39 o 
  10   5   1       55.99       51.72     15.25 o 
  11   5   1        9.90        5.73     24.48 o 
  12   5   1       28.91       13.08     15.72 o 
  13   5   1       76.58       59.95     15.97 o 
  14   5   1       25.07       24.78     12.69 o 
  15   5   1        4.27       36.02     21.58 o 
   0   6   1      445.07      430.01     39.14 o 
   1   6   1        5.21        6.56     21.87 o 
   2   6   1       70.38       75.61     15.27 o 
   3   6   1       16.07        2.46     13.74 o 
   4   6   1        0.12        0.93     12.69 o 
   5   6   1       55.02       49.36     21.01 o 
   6   6   1        9.54       14.74     14.74 o 
   7   6   1       23.67        7.05     17.11 o 
   8   6   1        5.87       32.39     11.79 o 
   9   6   1        1.81       30.39     12.44 o 
  10   6   1        0.60       35.46     35.46 o 
  11   6   1       68.74      107.30     29.88 o 
  12   6   1       11.53       14.13     14.13 o 
  13   6   1       19.61       20.77     37.30 o 
   1   7   1       69.80       82.70     17.60 o 
   2   7   1      948.03      948.70     35.67 o 
   3   7   1        8.94       67.10     44.26 o 
   4   7   1       18.71       11.51     12.91 o 
   5   7   1      100.71      116.48     33.73 o 
   6   7   1      345.43      390.45     94.65 o 
   7   7   1       30.83       19.48     22.80 o 
   8   7   1       19.03       22.44     43.72 o 
   9   7   1       13.43        1.01     48.53 o 
  10   7   1        2.33       17.79     17.79 o 
  11   7   1       16.99       17.76      4.97 o 
  12   7   1       11.25       17.80     17.80 o 
   0   8   1      130.76      114.49     32.81 o 
   1   8   1      251.40      246.30     45.31 o 
   2   8   1        0.03        5.51     38.31 o 
   3   8   1        5.70        7.21     15.63 o 
   4   8   1      228.27      189.49     24.02 o 
   5   8   1      114.04      123.33     23.54 o 
   6   8   1       52.80      132.60     36.33 o 
   7   8   1        7.31       25.77     74.29 o 
   8   8   1       44.97       73.12     22.77 o 
   9   8   1       51.39      106.75     27.14 o 
  10   8   1       30.20       38.65     19.43 o 
   1   9   1        0.74        1.16     15.18 o 
   2   9   1        3.67       14.28     11.29 o 
   3   9   1       50.62       66.16     18.54 o 
   4   9   1       15.03        8.20     17.33 o 
   5   9   1      156.21      131.97     28.39 o 
   6   9   1        0.86       25.06     25.06 o 
   7   9   1       25.14       12.32     21.65 o 
   8   9   1        8.77       21.47     21.47 o 
   0  10   1       37.72       87.13     24.89 o 
   1  10   1        5.69        5.87     43.91 o 
   2  10   1        2.79       12.78     58.09 o 
   3  10   1        1.19        6.07     19.11 o 
   0   0   2    15075.24    14952.25     66.18 o 
   1   0   2      236.02      180.54     22.93 o 
   2   0   2     7236.56     7337.58     39.20 o 
   3   0   2    17427.11    16534.63    272.38 o 
   4   0   2     1059.35     1085.54     21.60 o 
   5   0   2    11114.62    11042.56    160.67 o 
   6   0   2     2999.01     2824.28     40.84 o 
   7   0   2     1899.55     1993.20     68.61 o 
   8   0   2      195.82      171.80     16.28 o 
   9   0   2      223.63      278.77     28.91 o 
  10   0   2        7.24       25.39     11.52 o 
  11   0   2     1298.50     1331.13     54.22 o 
  12   0   2      841.91      850.75     35.39 o 
  13   0   2     1084.52     1041.17     58.20 o 
  14   0   2        7.16        8.43      2.27 o 
  15   0   2       78.31       52.59     28.40 o 
  16   0   2       16.72       21.42      8.01 o 
  17   0   2       12.01        7.97     12.94 o 
   1   1   2     1614.50     1597.83     40.97 o 
   2   1   2     2333.30     2530.85     26.83 o 
   3   1   2     5486.24     5290.01     87.62 o 
   4   1   2     1123.15     1111.66     49.87 o 
   5   1   2      681.02      731.37     29.14 o 
   6   1   2     5447.99     5595.17     57.26 o 
   7   1   2     1410.26     1418.04     32.67 o 
   8   1   2       43.40       38.98     12.66 o 
   9   1   2       86.60       86.84     55.11 o 
  10   1   2      122.83      124.19     36.61 o 
  11   1   2        1.08        5.22     18.63 o 
  12   1   2       65.25       83.69     25.58 o 
  13   1   2       15.19       64.84     26.85 o 
  14   1   2        2.10        3.30     13.60 o 
  15   1   2        0.02       19.72     52.03 o 
  16   1   2       11.00        2.70     13.46 o 
  17   1   2       15.14       41.01     33.47 o 
   0   2   2    44582.52    40648.87  25675.80 o 
   1   2   2     2425.49     2537.43    233.58 o 
   2   2   2     2219.68     2236.76    103.13 o 
   3   2   2      748.74      768.58     19.64 o 
   4   2   2     2065.23     2036.71     60.37 o 
   5   2   2      320.94      313.26     48.03 o 
   6   2   2       80.10      118.85     27.38 o 
   7   2   2       45.42       32.75     30.94 o 
   8   2   2      127.84      149.85     15.04 o 
   9   2   2      103.34      106.71     15.88 o 
  10   2   2      789.81      736.56     86.95 o 
  11   2   2        5.90        2.81     12.89 o 
  12   2   2      634.14      677.87     33.38 o 
  13   2   2        2.77       22.53     11.58 o 
  14   2   2       31.95       32.33     33.37 o 
  15   2   2       49.27       28.78     24.15 o 
  16   2   2        1.95       32.08     32.08 o 
   1   3   2     1780.23     1737.77     30.09 o 
   2   3   2     1274.94     1187.33     25.50 o 
   3   3   2      162.83      213.66     39.75 o 
   4   3   2      153.53      141.74     25.31 o 
   5   3   2        9.80        8.47      9.09 o 
   6   3   2      627.71      544.23     45.22 o 
   7   3   2      642.70      722.72     97.66 o 
   8   3   2      310.34      227.19     48.26 o 
   9   3   2       29.58       37.70     11.01 o 
  10   3   2       24.00       24.19     15.35 o 
  11   3   2       41.18       60.42     22.19 o 
  12   3   2       51.10       44.25     20.43 o 
  13   3   2       29.14       34.53     12.64 o 
  14   3   2       12.63       32.13     11.90 o 
  15   3   2        8.85       27.42     15.14 o 
  16   3   2       18.04       12.68     12.68 o 
   0   4   2       78.92       91.16     18.09 o 
   1   4   2      680.61      637.62     69.47 o 
   2   4   2       21.10       23.29      7.12 o 
   3   4   2       24.49       44.38     22.03 o 
   4   4   2      200.59      225.90     17.92 o 
   5   4   2      254.72      266.16     24.90 o 
   6   4   2      205.46      173.60     22.68 o 
   7   4   2       57.52       72.09     22.28 o 
   8   4   2      161.65      199.36     36.13 o 
   9   4   2       64.05       72.48     14.60 o 
  10   4   2       25.36       31.25      9.61 o 
  11   4   2       22.63       14.74     14.61 o 
  12   4   2        1.00        2.92     30.44 o 
  13   4   2       45.86       47.80     31.16 o 
  14   4   2       14.23       35.78     43.86 o 
  15   4   2        0.29       16.38     24.60 o 
   1   5   2        0.07        6.13     13.91 o 
   2   5   2      150.90      168.59     14.10 o 
   3   5   2      338.38      323.89     20.27 o 
   4   5   2      188.35      210.86     66.13 o 
   5   5   2      220.42      245.85     29.10 o 
   6   5   2      117.85       94.89     59.26 o 
   7   5   2      311.01      321.01     57.88 o 
   8   5   2        9.55       11.73      3.04 o 
   9   5   2       61.17       45.36     19.84 o 
  10   5   2       20.45        3.47     12.62 o 
  11   5   2       86.51       81.65     59.20 o 
  12   5   2        1.83        2.99     15.03 o 
  13   5   2        0.58        9.40     35.87 o 
  14   5   2       14.29       22.48     22.73 o 
  15   5   2        0.71       21.34     44.26 o 
   0   6   2       77.84      102.44     18.69 o 
   1   6   2      519.92      554.55     50.42 o 
   2   6   2       88.00       76.28     14.46 o 
   3   6   2       61.69       40.10     13.90 o 
   4   6   2      346.47      280.41     60.40 o 
   5   6   2        0.32       20.36     41.75 o 
   6   6   2        0.00       19.08     19.08 o 
   7   6   2       17.57        5.04     37.10 o 
   8   6   2      156.09      125.67     71.84 o 
   9   6   2        0.28        0.00     12.02 o 
  10   6   2       20.63       21.15     39.08 o 
  11   6   2        0.36        6.58     14.25 o 
  12   6   2       45.01       21.21     14.86 o 
  13   6   2        1.55       20.68     10.99 o 
   1   7   2       70.57       67.43     22.82 o 
   2   7   2      412.60      363.87     71.50 o 
   3   7   2      186.71      160.95     49.09 o 
   4   7   2       48.84       77.42     47.15 o 
   5   7   2        0.07       14.09     14.09 o 
   6   7   2      502.87      440.18     78.13 o 
   7   7   2      127.59      156.06     74.48 o 
   8   7   2       28.30        7.13     16.79 o 
   9   7   2       39.76       80.43     83.36 o 
  10   7   2        4.25       19.88     42.90 o 
  11   7   2       10.16       16.37     16.37 o 
  12   7   2        0.46        3.73     15.16 o 
   0   8   2      582.55      611.33     29.19 o 
   1   8   2      338.14      262.94     24.41 o 
   2   8   2       28.82       53.86     14.55 o 
   3   8   2      297.60      298.63     25.18 o 
   4   8   2        1.28       47.85     23.99 o 
   5   8   2        7.87       10.38     17.46 o 
   6   8   2       36.94       36.39     16.09 o 
   7   8   2      111.25      115.24     47.72 o 
   8   8   2       27.91        2.44     19.93 o 
   9   8   2        1.45        0.47     46.39 o 
  10   8   2       99.95      122.21     20.98 o 
   1   9   2        0.29       31.18     31.18 o 
   2   9   2        0.00        0.80     15.76 o 
   3   9   2       60.65       32.80     35.46 o 
   4   9   2        3.31       35.91     55.58 o 
   5   9   2      214.05      233.04     48.27 o 
   6   9   2       45.82       54.51     36.79 o 
   7   9   2       36.95       16.86     22.62 o 
   8   9   2       51.39        0.82     63.54 o 
   0  10   2        8.23       19.23     19.23 o 
   1  10   2       27.45       24.10     24.10 o 
   2  10   2        6.53       11.63     45.96 o 
   3  10   2        0.18       22.37     15.90 o 
   1   1   3     8311.90     8266.62     74.07 o 
   2   1   3     5877.48     5417.73     42.79 o 
   3   1   3      245.85      240.43     12.82 o 
   4   1   3     1504.49     1527.47     29.81 o 
   5   1   3    17678.59    17905.16    256.80 o 
   6   1   3      524.71      554.36     20.56 o 
   7   1   3      686.54      806.03     98.97 o 
   8   1   3     1767.40     1763.87     85.77 o 
   9   1   3      638.85      619.49     32.43 o 
  10   1   3       25.31       11.79     15.35 o 
  11   1   3       22.43       13.24     17.72 o 
  12   1   3      449.97      442.24     28.13 o 
  13   1   3       34.80       77.81     41.21 o 
  14   1   3        4.58        5.08     45.76 o 
  15   1   3       60.48       28.14     29.57 o 
  16   1   3        2.00       21.40     28.84 o 
  17   1   3       33.04        5.98     16.80 o 
   0   2   3    31974.12    33471.59   1076.93 o 
   1   2   3     2245.69     2188.56     52.28 o 
   2   2   3     1180.85     1250.05     23.63 o 
   3   2   3       24.45       21.23     22.97 o 
   4   2   3       59.87       80.64     10.56 o 
   5   2   3       24.06       16.23     10.15 o 
   6   2   3      102.33       95.89     11.43 o 
   7   2   3        2.21       36.64     24.70 o 
   8   2   3      102.76       98.31     57.53 o 
   9   2   3      278.70      286.44     21.79 o 
  10   2   3        5.18       16.41     11.35 o 
  11   2   3        9.84       41.46     33.81 o 
  12   2   3      364.47      285.68     51.05 o 
  13   2   3        3.61        7.11     14.71 o 
  14   2   3       22.65       17.71     14.74 o 
  15   2   3       24.86       36.80     28.98 o 
  16   2   3        9.25       18.06     14.89 o 
   1   3   3       60.98       74.05     11.14 o 
   2   3   3     1000.45     1103.16     37.53 o 
   3   3   3      538.55      572.86     19.57 o 
   4   3   3       68.95       44.00     12.37 o 
   5   3   3      268.42      256.09     15.96 o 
   6   3   3       22.35       28.67     11.62 o 
   7   3   3       73.15       53.89     11.39 o 
   8   3   3      343.68      363.61     20.21 o 
   9   3   3       62.44       78.48     11.14 o 
  10   3   3        4.70       11.63     21.61 o 
  11   3   3       32.97       31.39     43.49 o 
  12   3   3        0.33       18.96     30.62 o 
  13   3   3        0.34        3.52     34.93 o 
  14   3   3        3.29       15.49     15.73 o 
  15   3   3        4.71       16.24     19.20 o 
  16   3   3       62.56       54.65     18.50 o 
   0   4   3     3680.54     4171.98    111.44 o 
   1   4   3        4.05        6.31     10.03 o 
   2   4   3        6.45        6.73      9.46 o 
   3   4   3       59.64       33.04     11.50 o 
   4   4   3       18.68       42.86     12.85 o 
   5   4   3      160.85      169.78     13.96 o 
   6   4   3        0.95        5.28     17.01 o 
   7   4   3      179.68      235.25     80.43 o 
   8   4   3      106.63      135.82     19.91 o 
   9   4   3       10.20        2.00     13.42 o 
  10   4   3        8.79        2.68     12.66 o 
  11   4   3      153.78      154.43     19.05 o 
  12   4   3      102.46       90.23     18.18 o 
  13   4   3       18.74       39.23     29.34 o 
  14   4   3        0.74        1.58     13.35 o 
  15   4   3        5.60       11.14     16.13 o 
   1   5   3      429.77      398.16     19.42 o 
   2   5   3      360.16      356.28     30.52 o 
   3   5   3      307.87      290.25     17.74 o 
   4   5   3       66.25       43.68     21.69 o 
   5   5   3      231.42      229.79     29.65 o 
   6   5   3       44.70       70.95     41.14 o 
   7   5   3       82.09      122.86     51.50 o 
   8   5   3       61.40       90.98     30.15 o 
   9   5   3       18.38        9.31     23.33 o 
  10   5   3       59.08       74.04     33.86 o 
  11   5   3        0.30        6.42     14.36 o 
  12   5   3        2.82       17.29     17.29 o 
  13   5   3       13.45       42.93     23.69 o 
  14   5   3       23.96       39.94     12.90 o 
   0   6   3     2425.58     2475.20     51.64 o 
   1   6   3      256.99      279.85     19.00 o 
   2   6   3       44.35       48.45     14.37 o 
   3   6   3       68.81       14.08     27.06 o 
   4   6   3      322.76      314.06     32.99 o 
   5   6   3        5.94       11.83     29.02 o 
   6   6   3        5.09        0.10     12.81 o 
   7   6   3       17.09       50.99     37.66 o 
   8   6   3       20.89        2.29     15.31 o 
   9   6   3        0.00        0.54     10.13 o 
  10   6   3        0.25       13.87     15.81 o 
  11   6   3        9.89       11.04      3.10 o 
  12   6   3       44.96       46.01     17.30 o 
  13   6   3        9.79       14.69     14.69 o 
   1   7   3      615.98      602.31     90.40 o 
   2   7   3       34.99       14.33     18.03 o 
   3   7   3      464.37      441.63     24.77 o 
   4   7   3       71.38       52.59     47.11 o 
   5   7   3       89.81      116.64     17.18 o 
   6   7   3       39.60        8.86     31.42 o 
   7   7   3       13.71       18.19     39.22 o 
   8   7   3      111.66      106.33     27.16 o 
   9   7   3       81.76       90.39     31.73 o 
  10   7   3       21.77       18.43     25.48 o 
  11   7   3       14.74       37.78     11.69 o 
  12   7   3        2.31       12.21     45.26 o 
   0   8   3        3.80       23.81     12.20 o 
   1   8   3      176.77      152.54     21.21 o 
   2   8   3        7.27        7.81     33.08 o 
   3   8   3        7.23       23.17     50.10 o 
   4   8   3       35.53       20.39     20.39 o 
   5   8   3       55.95       56.92     31.30 o 
   6   8   3      150.69      151.29     50.07 o 
   7   8   3        7.18        6.51     22.10 o 
   8   8   3        3.83       44.07     37.92 o 
   9   8   3        6.38       10.80     27.28 o 
  10   8   3       80.67       82.13     63.75 o 
   1   9   3       14.84       43.97     41.32 o 
   2   9   3        2.18       19.18     19.18 o 
   3   9   3       20.55       43.60     15.57 o 
   4   9   3        8.79       15.32     16.59 o 
   5   9   3       54.97       84.18     59.61 o 
   6   9   3        5.09       36.53     36.53 o 
   7   9   3      152.92      140.63     24.64 o 
   8   9   3        8.76       12.21     15.82 o 
   0  10   3       38.17       58.02     21.01 o 
   1  10   3        0.08       29.35     34.54 o 
   2  10   3        1.64       27.31     12.84 o 
   3  10   3       24.05       31.07     19.78 o 
   0   0   4     1747.56     1619.97     21.89 o 
   1   0   4    11545.85    11005.38     61.97 o 
   2   0   4      307.08      312.18     12.83 o 
   3   0   4    21231.69    20532.44    217.65 o 
   4   0   4       38.45       38.69      8.93 o 
   5   0   4     2704.99     2908.72     38.78 o 
   6   0   4     1031.06     1071.61     33.60 o 
   7   0   4     2227.25     2212.84    147.43 o 
   8   0   4       19.62        6.98     45.08 o 
   9   0   4      266.78      221.67     21.64 o 
  10   0   4     1136.97     1180.82     37.94 o 
  11   0   4     1126.15     1127.94     41.35 o 
  12   0   4       11.28        6.43     14.85 o 
  13   0   4       67.59       57.87     27.41 o 
  14   0   4      158.35      111.51     19.37 o 
  15   0   4      152.67      132.33     87.39 o 
  16   0   4        7.79       15.96     18.02 o 
  17   0   4        0.77        6.90     23.00 o 
   1   1   4     4744.36     4428.83     45.54 o 
   2   1   4     5992.65     5803.29     86.27 o 
   3   1   4     1429.78     1286.23     39.50 o 
   4   1   4     1372.30     1437.31     34.37 o 
   5   1   4      141.55      102.41     12.84 o 
   6   1   4     1931.92     2033.39     53.01 o 
   7   1   4       23.31       30.06      8.15 o 
   8   1   4      967.20      860.92     69.21 o 
   9   1   4      497.35      499.33     71.43 o 
  10   1   4      189.58      206.47     18.98 o 
  11   1   4      189.26      249.00     29.22 o 
  12   1   4      227.33      203.44     78.90 o 
  13   1   4      125.28      176.61     33.46 o 
  14   1   4       64.49       93.22     20.84 o 
  15   1   4       17.08       69.17     31.64 o 
  16   1   4        4.46        4.44     14.26 o 
   0   2   4    21694.01    21231.52    559.38 o 
   1   2   4     4145.75     3896.13    149.74 o 
   2   2   4     4738.58     4872.86     92.53 o 
   3   2   4       19.62       31.94     15.75 o 
   4   2   4      548.17      564.88     39.49 o 
   5   2   4     1002.70      937.60     75.36 o 
   6   2   4       39.54       45.18     11.49 o 
   7   2   4      210.70      249.87     56.94 o 
   8   2   4       21.63       27.90     11.66 o 
   9   2   4       59.08       88.86     27.05 o 
  10   2   4      418.54      521.81     46.02 o 
  11   2   4      136.70      161.36     29.50 o 
  12   2   4      362.66      438.04     27.47 o 
  13   2   4      336.05      299.47     29.29 o 
  14   2   4       48.75       86.49     34.23 o 
  15   2   4        1.21        2.98     20.62 o 
  16   2   4        0.97       28.19     30.17 o 
   1   3   4      255.56      319.23     21.51 o 
   2   3   4       54.83       72.05     25.09 o 
   3   3   4      366.78      347.53     42.95 o 
   4   3   4     1068.71     1025.42     62.47 o 
   5   3   4        0.08        8.75      9.73 o 
   6   3   4       14.03       17.85     36.86 o 
   7   3   4      185.62      157.25     57.86 o 
   8   3   4        1.79       13.92     11.48 o 
   9   3   4       82.50       94.17     15.62 o 
  10   3   4       19.27       30.46     22.58 o 
  11   3   4      434.96      427.88     28.32 o 
  12   3   4        1.95       25.87     35.38 o 
  13   3   4       15.22        1.32     23.45 o 
  14   3   4        4.14        0.35     13.70 o 
  15   3   4       16.17       16.60     20.46 o 
  16   3   4       12.55       19.63     12.81 o 
   0   4   4     5555.61     6090.26     73.77 o 
   1   4   4     1407.85     1511.18     69.19 o 
   2   4   4      377.77      442.03     62.07 o 
   3   4   4       22.18       46.65     10.63 o 
   4   4   4     3829.94     3653.08    122.81 o 
   5   4   4       95.05       75.72     13.33 o 
   6   4   4      470.76      460.38     23.01 o 
   7   4   4        2.96        3.53      0.98 o 
   8   4   4      615.54      535.30     26.62 o 
   9   4   4        8.38       13.98     14.03 o 
  10   4   4      108.52      124.59     23.88 o 
  11   4   4      107.99      168.79     34.79 o 
  12   4   4        6.92       29.79     13.28 o 
  13   4   4        6.90        0.13     15.92 o 
  14   4   4       20.58        6.90     15.47 o 
  15   4   4       12.26       38.88     17.09 o 
   1   5   4      162.38      166.63     28.68 o 
   2   5   4      781.69      772.70     64.22 o 
   3   5   4      182.10      192.85     21.32 o 
   4   5   4      539.02      498.07     24.37 o 
   5   5   4      160.06      197.44     74.88 o 
   6   5   4        0.40        8.13     12.04 o 
   7   5   4       38.37        5.45     14.25 o 
   8   5   4       72.00       60.49     33.96 o 
   9   5   4        8.23       16.26     13.42 o 
  10   5   4       21.28       29.59     12.78 o 
  11   5   4        6.01       18.01     18.01 o 
  12   5   4        5.08       25.16     15.25 o 
  13   5   4        0.72        3.17     13.55 o 
  14   5   4        0.12        3.48     42.58 o 
   0   6   4      545.39      513.72     23.58 o 
   1   6   4      534.49      618.91     53.25 o 
   2   6   4      193.79      209.16     41.52 o 
   3   6   4      124.06      140.55     16.09 o 
   4   6   4       71.15       96.07     12.65 o 
   5   6   4       73.50       45.71     16.12 o 
   6   6   4       81.49       79.40     45.07 o 
   7   6   4        1.38        8.68     20.76 o 
   8   6   4        0.38        5.64     28.15 o 
   9   6   4       51.75       69.40     39.47 o 
  10   6   4        1.22        2.56     41.31 o 
  11   6   4       13.12       16.57     16.57 o 
  12   6   4        0.11       18.32     18.32 o 
  13   6   4       16.94       30.93     29.60 o 
   1   7   4      122.37       77.24     53.55 o 
   2   7   4      370.88      352.98     62.58 o 
   3   7   4      448.12      406.78     28.94 o 
   4   7   4       51.93      112.48     50.44 o 
   5   7   4      265.09      325.88     49.10 o 
   6   7   4        1.41        0.00     14.51 o 
   7   7   4       54.68      109.92     23.27 o 
   8   7   4        2.58       13.67     16.35 o 
   9   7   4        0.30        0.51     54.12 o 
  10   7   4        1.54       14.04     12.70 o 
  11   7   4        1.43       28.08     34.51 o 
  12   7   4        5.87       19.28     19.45 o 
   0   8   4       13.68       13.47     13.47 o 
   1   8   4       25.84       24.68     16.13 o 
   2   8   4       48.43       21.52     21.52 o 
   3   8   4       40.23       24.41     12.82 o 
   4   8   4       11.41       65.71     30.65 o 
   5   8   4       25.80        7.61     52.46 o 
   6   8   4       10.63       10.73     18.74 o 
   7   8   4       45.92       48.12     17.44 o 
   8   8   4       17.83       22.12     22.12 o 
   9   8   4       38.02       50.91     20.28 o 
  10   8   4        8.02       11.22     36.57 o 
   1   9   4       11.52       12.36     12.36 o 
   2   9   4        0.03        3.31     15.13 o 
   3   9   4       29.08       97.60     34.40 o 
   4   9   4       18.32       19.59     19.81 o 
   5   9   4       59.36       35.36     19.46 o 
   6   9   4        8.41       20.56     20.56 o 
   7   9   4       10.38        4.50     33.36 o 
   0  10   4       12.49       15.72     17.17 o 
   1  10   4        0.01       21.09     14.64 o 
   2  10   4       13.21       47.91     18.86 o 
   1   1   5      299.10      311.27     14.26 o 
   2   1   5      175.16      211.37     11.43 o 
   3   1   5     4611.61     4539.19    168.07 o 
   4   1   5       30.37       37.33     15.07 o 
   5   1   5     4627.72     4786.21    114.39 o 
   6   1   5      763.53      754.39     52.14 o 
   7   1   5     8713.88     8965.41    150.31 o 
   8   1   5      833.94      759.10     29.08 o 
   9   1   5       61.22       39.03     12.84 o 
  10   1   5        0.48        1.06      9.72 o 
  11   1   5      121.67      170.01     29.86 o 
  12   1   5      210.38      175.41     24.57 o 
  13   1   5        4.70       17.94     17.94 o 
  14   1   5        1.69       11.81     43.59 o 
  15   1   5        5.12        5.24     25.91 o 
  16   1   5        3.49        0.97     25.69 o 
   0   2   5     2979.04     2966.01     35.15 o 
   1   2   5     3132.77     3099.09    108.94 o 
   2   2   5      104.29       84.36     20.21 o 
   3   2   5        1.83        2.18     11.56 o 
   4   2   5      299.30      308.01     26.92 o 
   5   2   5      465.80      433.93     18.73 o 
   6   2   5      324.62      289.72     17.24 o 
   7   2   5       15.61       26.58     11.13 o 
   8   2   5      300.52      358.90     20.77 o 
   9   2   5       29.94       29.65     27.74 o 
  10   2   5       66.21       95.93     19.53 o 
  11   2   5      811.60      904.27     67.27 o 
  12   2   5       14.97       39.56     17.37 o 
  13   2   5      247.77      262.50     25.25 o 
  14   2   5        2.04        0.45     35.99 o 
  15   2   5       98.15       61.81     19.14 o 
  16   2   5        5.27       35.60     14.52 o 
   1   3   5      264.83      285.65     14.73 o 
   2   3   5      754.68      732.90     91.91 o 
   3   3   5        0.01        8.61      8.61 o 
   4   3   5        0.01       12.02     16.66 o 
   5   3   5        0.51       31.51     14.52 o 
   6   3   5       26.17       16.07     11.88 o 
   7   3   5        0.53       11.16     28.71 o 
   8   3   5       22.93        1.19     21.95 o 
   9   3   5      157.18      173.66     19.52 o 
  10   3   5       26.48       16.45     11.73 o 
  11   3   5        8.13       15.68     44.11 o 
  12   3   5        7.38        3.05     15.22 o 
  13   3   5       61.32       54.60     52.73 o 
  14   3   5       53.34       93.69     16.10 o 
  15   3   5        7.33       13.80     13.80 o 
  16   3   5        9.91       24.78     12.70 o 
   0   4   5    15415.03    16032.71    201.56 o 
   1   4   5      192.68      211.36     17.49 o 
   2   4   5     1126.65     1137.91     29.67 o 
   3   4   5       28.82       27.71     10.36 o 
   4   4   5      341.07      389.67     54.67 o 
   5   4   5      250.85      234.46     29.28 o 
   6   4   5       20.65       18.01     11.17 o 
   7   4   5      313.30      317.75     21.58 o 
   8   4   5       16.51       22.59     15.94 o 
   9   4   5       13.94       20.48     34.54 o 
  10   4   5       74.05       49.44     24.80 o 
  11   4   5        0.13       16.09     16.09 o 
  12   4   5      543.56      480.96     30.35 o 
  13   4   5       29.70        8.66     32.33 o 
  14   4   5       30.50       22.85     21.86 o 
  15   4   5        0.64        0.69     18.05 o 
   1   5   5       22.98       27.77     18.74 o 
   2   5   5        0.66        8.70     10.86 o 
   3   5   5       13.29        4.28     10.93 o 
   4   5   5       47.46       44.41     15.94 o 
   5   5   5       61.00       82.20     12.55 o 
   6   5   5      466.28      492.28     25.43 o 
   7   5   5       36.43       30.52     24.57 o 
   8   5   5       91.67       77.12     23.36 o 
   9   5   5        0.47       19.85     46.71 o 
  10   5   5       34.54       71.33     62.83 o 
  11   5   5       10.51       31.28     15.74 o 
  12   5   5        5.56        6.24     28.95 o 
  13   5   5       19.78       61.23     18.55 o 
  14   5   5        1.67       16.36     16.36 o 
   0   6   5       41.35       33.54     14.25 o 
   1   6   5       26.64       13.98     12.30 o 
   2   6   5       26.61       19.80     14.70 o 
   3   6   5      232.15      242.08     19.72 o 
   4   6   5       15.85       10.65     13.20 o 
   5   6   5      171.11      132.92     17.08 o 
   6   6   5      161.31      137.46     23.08 o 
   7   6   5      126.15      138.47     21.30 o 
   8   6   5        0.39        3.98     32.18 o 
   9   6   5       26.03       35.35     40.70 o 
  10   6   5       42.42       74.46     35.57 o 
  11   6   5        3.66       14.80     11.22 o 
  12   6   5        0.60        6.30     15.24 o 
  13   6   5        4.93       13.22     42.40 o 
   1   7   5        0.51       35.48     19.77 o 
   2   7   5      306.55      272.40     34.34 o 
   3   7   5       61.16       37.12     16.62 o 
   4   7   5       23.04       23.21     15.04 o 
   5   7   5      536.41      494.62     30.02 o 
   6   7   5       13.57        4.21     48.78 o 
   7   7   5       55.12       60.81     37.37 o 
   8   7   5       58.73       85.25     18.33 o 
   9   7   5       24.04       14.04     17.35 o 
  10   7   5       33.72       64.43     13.19 o 
  11   7   5        9.92       37.56     15.84 o 
  12   7   5        4.56       12.30     19.04 o 
   0   8   5       57.69       46.72     16.76 o 
   1   8   5      114.09      153.11     22.39 o 
   2   8   5        8.74       33.88     13.52 o 
   3   8   5        9.98       50.30     40.18 o 
   4   8   5       14.49        3.90     20.55 o 
   5   8   5       26.84       31.20     56.55 o 
   6   8   5        3.20        6.79     16.23 o 
   7   8   5       39.26       10.64     18.94 o 
   8   8   5        0.90       20.48     35.32 o 
   9   8   5        1.19       30.06     20.30 o 
  10   8   5        0.42        5.76     20.82 o 
   1   9   5        3.59       15.82     15.82 o 
   2   9   5        7.70        1.26     26.23 o 
   3   9   5        6.49       15.82     30.52 o 
   4   9   5      103.14       90.48     17.90 o 
   5   9   5        0.67       13.36     27.94 o 
   6   9   5      103.90      111.72     21.92 o 
   7   9   5        0.29        5.69     25.29 o 
   0  10   5        5.79        9.85     73.74 o 
   1  10   5       15.50       11.94     20.25 o 
   0   0   6       27.12       26.65     14.24 o 
   1   0   6     4508.94     4629.18     46.97 o 
   2   0   6     1614.47     1599.11     27.42 o 
   3   0   6     4343.75     4377.55     45.22 o 
   4   0   6        8.34       33.87     38.04 o 
   5   0   6      132.50      131.98     16.52 o 
   6   0   6     1305.88     1350.68    111.58 o 
   7   0   6     2397.56     2374.64    133.07 o 
   8   0   6        4.77       14.27      7.82 o 
   9   0   6      113.28       99.18     15.25 o 
  10   0   6     2322.88     2286.36     50.25 o 
  11   0   6      171.82      137.17     49.54 o 
  12   0   6        1.02        1.71     19.28 o 
  13   0   6       29.25        0.00     16.88 o 
  14   0   6        9.06        6.79     37.08 o 
  15   0   6        0.00       24.05     19.30 o 
  16   0   6        5.87        5.82     58.54 o 
   1   1   6      456.43      436.25     16.33 o 
   2   1   6      647.72      696.03     18.99 o 
   3   1   6      281.00      252.42     17.42 o 
   4   1   6      136.62      127.17     23.28 o 
   5   1   6      105.66      129.54     27.38 o 
   6   1   6     1207.57     1251.73     58.38 o 
   7   1   6      626.10      598.56     23.40 o 
   8   1   6       98.53       90.76     13.79 o 
   9   1   6      480.07      569.75     48.72 o 
  10   1   6       95.21       71.05     15.71 o 
  11   1   6       70.49       45.74     42.03 o 
  12   1   6        7.44       34.97     12.27 o 
  13   1   6       15.39       45.59     16.51 o 
  14   1   6       49.07       75.13     44.61 o 
  15   1   6        2.46       11.50     17.32 o 
  16   1   6        1.21       19.11     19.11 o 
   0   2   6      536.10      489.82     15.51 o 
   1   2   6     1240.69     1307.04     25.98 o 
   2   2   6       24.44        8.19      9.16 o 
   3   2   6      169.19      162.61     16.69 o 
   4   2   6     1048.73      952.82     35.98 o 
   5   2   6       50.05       41.66      9.74 o 
   6   2   6      362.09      367.77     36.87 o 
   7   2   6       73.02       45.00     35.08 o 
   8   2   6      335.06      315.17     19.61 o 
   9   2   6       29.17       23.02     17.99 o 
  10   2   6      490.00      490.26     31.38 o 
  11   2   6      682.45      682.86     58.93 o 
  12   2   6       26.89       28.72     26.91 o 
  13   2   6      144.31      118.95     20.04 o 
  14   2   6       46.15       34.50     18.64 o 
  15   2   6       39.85       35.32     18.96 o 
  16   2   6        1.28       16.99     16.99 o 
   1   3   6        1.01       15.24     19.50 o 
   2   3   6     2027.25     2104.65     86.49 o 
   3   3   6      673.39      689.20     25.93 o 
   4   3   6      963.01      975.60     31.11 o 
   5   3   6      196.26      201.69     22.63 o 
   6   3   6      760.82      752.20     26.33 o 
   7   3   6       59.43       42.74     12.48 o 
   8   3   6      484.51      474.07     54.85 o 
   9   3   6       15.21       25.28     14.78 o 
  10   3   6      274.23      278.06     36.04 o 
  11   3   6       15.55       21.75     19.48 o 
  12   3   6      114.71      120.62     45.08 o 
  13   3   6        0.15        5.94     18.74 o 
  14   3   6      111.09       67.83     20.62 o 
  15   3   6       27.70        9.38     49.20 o 
   0   4   6      433.29      395.70     25.35 o 
   1   4   6     1661.85     1721.27     37.05 o 
   2   4   6      285.85      272.66     17.07 o 
   3   4   6     1710.73     1651.38     37.48 o 
   4   4   6       54.85       54.73     11.65 o 
   5   4   6        6.24        2.58     21.58 o 
   6   4   6        8.47       10.51     20.92 o 
   7   4   6      242.77      269.97     75.48 o 
   8   4   6       13.75        4.14     46.44 o 
   9   4   6       59.23       46.68     26.64 o 
  10   4   6        0.06       22.34     22.34 o 
  11   4   6        0.00        0.67     16.68 o 
  12   4   6      208.68      229.65     26.06 o 
  13   4   6       38.91       55.76     19.16 o 
  14   4   6       63.25       33.54     22.86 o 
  15   4   6       16.68       20.31     20.31 o 
   1   5   6       80.68       91.13     12.73 o 
   2   5   6      337.98      318.84     19.51 o 
   3   5   6      345.46      310.26     19.16 o 
   4   5   6       89.31       99.37     16.35 o 
   5   5   6       78.50       83.10     22.20 o 
   6   5   6       17.45       19.87     23.63 o 
   7   5   6        4.22       17.66     12.24 o 
   8   5   6        6.66       18.48     14.47 o 
   9   5   6       49.33       68.38     16.37 o 
  10   5   6       32.18       43.71     17.09 o 
  11   5   6        0.00       21.14     21.14 o 
  12   5   6        1.65       14.60     37.61 o 
  13   5   6       46.01       77.22     18.80 o 
  14   5   6        3.08        0.54     58.34 o 
   0   6   6      390.01      349.73     59.64 o 
   1   6   6       49.04       52.24     14.77 o 
   2   6   6      265.33      237.39     18.00 o 
   3   6   6       12.01        5.19     12.01 o 
   4   6   6      311.23      309.55     22.32 o 
   5   6   6       44.53       67.72     14.29 o 
   6   6   6      229.06      291.63     38.43 o 
   7   6   6       22.48        9.73     19.33 o 
   8   6   6      189.40      163.05     23.69 o 
   9   6   6       32.41       59.34     15.26 o 
  10   6   6       10.27       43.04     22.04 o 
  11   6   6       89.70       79.88     19.69 o 
  12   6   6       74.51      102.08     35.54 o 
  13   6   6        5.39        7.14     15.90 o 
   1   7   6      145.38      128.68     34.07 o 
   2   7   6       25.39       21.29     23.18 o 
   3   7   6        5.34        1.04     13.09 o 
   4   7   6        2.00        8.81     70.42 o 
   5   7   6      901.08      960.50     38.35 o 
   6   7   6      305.82      378.00    129.43 o 
   7   7   6      429.10      389.59     31.35 o 
   8   7   6      283.54      322.12     76.46 o 
   9   7   6        6.08        3.74     13.88 o 
  10   7   6        1.18        3.52     12.90 o 
  11   7   6        4.09       11.94     16.24 o 
   0   8   6        3.10        6.16     11.40 o 
   1   8   6       22.10       17.00     17.00 o 
   2   8   6       54.47      106.42     66.12 o 
   3   8   6      102.61       93.12     30.39 o 
   4   8   6        1.56       25.42     13.38 o 
   5   8   6        3.13       19.05     19.05 o 
   6   8   6       53.02       48.66     16.52 o 
   7   8   6       24.08        1.94     27.02 o 
   8   8   6        0.16        6.74     28.05 o 
   9   8   6        5.74       18.59     18.59 o 
   1   9   6       12.33       49.34     17.84 o 
   2   9   6       62.92       94.76     17.77 o 
   3   9   6        0.07       15.65     15.65 o 
   4   9   6        6.70       16.41     16.65 o 
   5   9   6       12.85       12.64     13.82 o 
   6   9   6        3.09       24.92     24.92 o 
   7   9   6        3.58       48.94     38.54 o 
   1   1   7       30.99       26.83     13.86 o 
   2   1   7      203.83      232.10     22.39 o 
   3   1   7      376.51      414.20     16.46 o 
   4   1   7      498.97      473.13     22.46 o 
   5   1   7     2383.35     2298.32     40.11 o 
   6   1   7      320.35      359.55     18.10 o 
   7   1   7      984.04     1046.39     31.37 o 
   8   1   7      219.41      185.57     30.98 o 
   9   1   7       29.41       30.08     19.69 o 
  10   1   7        5.06       13.77     13.80 o 
  11   1   7      150.41      182.03     18.38 o 
  12   1   7       37.76       13.87     36.14 o 
  13   1   7       36.49       27.46     24.79 o 
  14   1   7        5.94        8.59      2.15 o 
  15   1   7       36.77        4.82     27.16 o 
  16   1   7        7.90       18.76     23.44 o 
   0   2   7       62.71       46.62     13.14 o 
   1   2   7     3545.18     3562.09     45.22 o 
   2   2   7       61.95       56.72     30.40 o 
   3   2   7      112.97      112.57     12.31 o 
   4   2   7       10.39       18.34     13.00 o 
   5   2   7       15.78       51.48     17.56 o 
   6   2   7       30.96       15.27     32.79 o 
   7   2   7      148.88      161.88     14.72 o 
   8   2   7      177.89      179.00     28.27 o 
   9   2   7      115.83      122.06     18.24 o 
  10   2   7      133.32      114.96     22.97 o 
  11   2   7      136.13      158.19     25.15 o 
  12   2   7      182.38      193.17     34.05 o 
  13   2   7      252.32      243.71     26.09 o 
  14   2   7        7.63      103.20     60.91 o 
  15   2   7       17.15        0.90     62.37 o 
  16   2   7       35.39       38.83     19.74 o 
   1   3   7     2029.64     2032.80    128.00 o 
   2   3   7      170.49      154.40     31.61 o 
   3   3   7      811.88      775.12    107.41 o 
   4   3   7      598.48      623.61     22.59 o 
   5   3   7     1470.21     1429.02     62.60 o 
   6   3   7      108.43      125.95     38.45 o 
   7   3   7       80.94       84.67     18.61 o 
   8   3   7      202.45      208.40     40.90 o 
   9   3   7       19.01       19.85     13.57 o 
  10   3   7       57.64       27.59     20.31 o 
  11   3   7       77.87       55.04     46.38 o 
  12   3   7      164.64      173.69     24.87 o 
  13   3   7        6.93        7.96     17.81 o 
  14   3   7       58.43       45.85     38.74 o 
  15   3   7       34.72       18.30     70.55 o 
   0   4   7     1466.72     1542.94    105.37 o 
   1   4   7     4546.58     4514.39     75.84 o 
   2   4   7      800.72      837.43     38.75 o 
   3   4   7       13.58        9.00      9.00 o 
   4   4   7        7.78       43.66     29.38 o 
   5   4   7      133.14       98.15     16.70 o 
   6   4   7       69.84       47.80     15.46 o 
   7   4   7       23.91       28.34     12.43 o 
   8   4   7        9.15       12.90     12.90 o 
   9   4   7       29.59       61.35     12.74 o 
  10   4   7       32.28       65.70     16.87 o 
  11   4   7      555.33      576.02    122.62 o 
  12   4   7       75.49       51.87     18.69 o 
  13   4   7      427.41      336.38     61.69 o 
  14   4   7       34.74       40.06     19.65 o 
  15   4   7        6.13       20.56     31.63 o 
   1   5   7      335.81      336.13     18.95 o 
   2   5   7        9.94       35.95     20.21 o 
   3   5   7      171.34      190.79     16.71 o 
   4   5   7       22.28        7.13     12.93 o 
   5   5   7      363.32      395.96     23.28 o 
   6   5   7       86.39      105.44     32.28 o 
   7   5   7      540.04      523.25     60.54 o 
   8   5   7      103.62      147.82     46.20 o 
   9   5   7        0.77       15.47     23.08 o 
  10   5   7        7.90        8.85     24.59 o 
  11   5   7        8.97       33.20     20.03 o 
  12   5   7        7.38       17.74     31.09 o 
  13   5   7       16.33       20.03     20.03 o 
  14   5   7        0.35        9.54     24.27 o 
   0   6   7       61.72       50.74     12.41 o 
   1   6   7       51.25       50.92     15.45 o 
   2   6   7      102.83       80.90     15.62 o 
   3   6   7       43.11       32.18     26.57 o 
   4   6   7       17.79       35.93     30.29 o 
   5   6   7      144.10      167.70     20.88 o 
   6   6   7        4.38        5.55     16.61 o 
   7   6   7        9.20       83.40     38.41 o 
   8   6   7       20.45       49.18     40.71 o 
   9   6   7       67.63       72.45     21.60 o 
  10   6   7       22.66       54.60     22.70 o 
  11   6   7        5.11       23.60     19.24 o 
  12   6   7        0.22       34.04     40.84 o 
  13   6   7        7.22       10.97     37.45 o 
   1   7   7      224.50      258.10     37.40 o 
   2   7   7        2.01        9.52     14.72 o 
   3   7   7      151.18      175.26     27.22 o 
   4   7   7        8.48       20.44     15.62 o 
   5   7   7       20.40       12.78     42.22 o 
   6   7   7       43.99       63.74     20.48 o 
   7   7   7       37.22       16.44     21.34 o 
   8   7   7       27.69       67.46     44.80 o 
   9   7   7       12.45       24.49     43.01 o 
  10   7   7        4.27       22.24     20.36 o 
  11   7   7        3.74        4.79      1.36 o 
   0   8   7        0.03       61.61     30.72 o 
   1   8   7      176.20      196.91     32.39 o 
   2   8   7        0.18        1.83     36.79 o 
   3   8   7       25.11       58.35     18.69 o 
   4   8   7        0.02       12.48     49.40 o 
   5   8   7       32.95       27.48     17.57 o 
   6   8   7       10.25       12.46     18.95 o 
   7   8   7        0.23       16.85     16.85 o 
   8   8   7       10.87       32.81     24.62 o 
   9   8   7        1.18        6.24     21.28 o 
   1   9   7       11.50        8.17     17.78 o 
   2   9   7        0.06        0.00     17.49 o 
   3   9   7        2.07       16.65     16.47 o 
   4   9   7        2.20        9.05     23.76 o 
   5   9   7       18.70       29.12     15.54 o 
   6   9   7       32.11       63.57     19.06 o 
   0   0   8     2891.61     2863.46     39.64 o 
   1   0   8     4588.17     4376.61    182.31 o 
   2   0   8     1108.43     1207.26     87.37 o 
   3   0   8       43.21       44.24      9.22 o 
   4   0   8      131.79      166.39     14.79 o 
   5   0   8     2995.12     3108.07     48.18 o 
   6   0   8       85.01      104.59     13.20 o 
   7   0   8        0.27       18.86      9.49 o 
   8   0   8        0.00        2.67     10.76 o 
   9   0   8       15.47       48.17     39.56 o 
  10   0   8      122.72      163.11     43.12 o 
  11   0   8        1.89       13.98     29.25 o 
  12   0   8        4.80       14.85     14.85 o 
  13   0   8        9.43       18.45     18.45 o 
  14   0   8        2.84       54.95     65.39 o 
  15   0   8       71.40       80.66     19.01 o 
  16   0   8        0.20        0.61     11.76 o 
   1   1   8      703.68      735.10     21.90 o 
   2   1   8        5.25        9.75      9.75 o 
   3   1   8      106.05       99.59     12.21 o 
   4   1   8     1132.49     1187.87     35.13 o 
   5   1   8     2269.30     2397.88    184.15 o 
   6   1   8      371.22      344.97     59.88 o 
   7   1   8      250.00      274.18     50.54 o 
   8   1   8       44.68       42.28     23.01 o 
   9   1   8        7.97       15.08     12.28 o 
  10   1   8       53.11       60.95     11.92 o 
  11   1   8      177.01      142.96     30.34 o 
  12   1   8        5.04       27.82     11.02 o 
  13   1   8       15.30       15.77     17.67 o 
  14   1   8       27.07      121.71     97.34 o 
  15   1   8       83.52       73.01     16.94 o 
  16   1   8       26.81        8.88     31.52 o 
   0   2   8     6235.88     6274.34     64.04 o 
   1   2   8     1634.27     1720.18     33.78 o 
   2   2   8       12.45       31.11     40.10 o 
   3   2   8      484.05      456.19     53.26 o 
   4   2   8      502.79      441.27     20.63 o 
   5   2   8      134.75      141.07     18.83 o 
   6   2   8       20.46       16.13     12.76 o 
   7   2   8      159.62      137.76     22.15 o 
   8   2   8        0.26        0.58     10.97 o 
   9   2   8       13.14       72.94     29.28 o 
  10   2   8       39.92        6.75     18.44 o 
  11   2   8      158.68      115.17     25.48 o 
  12   2   8        3.54       18.54     18.54 o 
  13   2   8       16.55        0.00     17.09 o 
  14   2   8       27.39       37.97     19.29 o 
  15   2   8        2.93       38.42     67.32 o 
   1   3   8      252.23      290.22     38.81 o 
   2   3   8      333.83      350.96     19.17 o 
   3   3   8       50.34        9.78     20.43 o 
   4   3   8      129.60      131.83     13.18 o 
   5   3   8       12.64        7.00     22.75 o 
   6   3   8        7.93       21.96     10.59 o 
   7   3   8      342.82      345.59     43.29 o 
   8   3   8       29.81       42.49     11.97 o 
   9   3   8        1.00       25.50     20.08 o 
  10   3   8       48.46       69.77     21.78 o 
  11   3   8        3.51        3.63     14.96 o 
  12   3   8       57.63       52.92     21.65 o 
  13   3   8        5.64       18.68     45.75 o 
  14   3   8        9.30        9.63      2.40 o 
  15   3   8        0.00       16.24     16.24 o 
   0   4   8      366.31      315.50     18.83 o 
   1   4   8      702.50      686.52     26.61 o 
   2   4   8       30.04       40.79      9.78 o 
   3   4   8       58.18       56.48     13.25 o 
   4   4   8      119.44      136.49     12.44 o 
   5   4   8      227.13      171.64     17.34 o 
   6   4   8      190.52      155.01     44.61 o 
   7   4   8       80.65       74.37     16.75 o 
   8   4   8      276.42      328.34     22.92 o 
   9   4   8      471.48      577.72     61.99 o 
  10   4   8       91.68       32.07     40.14 o 
  11   4   8       99.76      149.67     60.83 o 
  12   4   8      286.28      261.59     23.30 o 
  13   4   8       19.71       24.90     43.56 o 
  14   4   8       21.97       11.52     16.29 o 
   1   5   8       25.08       19.32     20.67 o 
   2   5   8        0.57        8.37      9.65 o 
   3   5   8       26.30       26.51     11.58 o 
   4   5   8        1.43       19.98     19.98 o 
   5   5   8     1019.29     1012.47     34.69 o 
   6   5   8       16.61        5.52     14.15 o 
   7   5   8      722.21      762.36     82.97 o 
   8   5   8      437.55      449.94     72.66 o 
   9   5   8       29.03       58.93     33.83 o 
  10   5   8       20.40       29.11     15.24 o 
  11   5   8        0.55        7.50     19.06 o 
  12   5   8      114.37      143.47     23.90 o 
  13   5   8       15.24       20.91     16.47 o 
   0   6   8      519.58      515.06     41.28 o 
   1   6   8      140.63      141.80     15.34 o 
   2   6   8       17.86        1.98     14.87 o 
   3   6   8      156.46      170.08     17.68 o 
   4   6   8       26.31       29.49      8.83 o 
   5   6   8       83.78       72.16     29.58 o 
   6   6   8        6.05        7.24      2.12 o 
   7   6   8      172.94      180.47     39.41 o 
   8   6   8       39.72        2.05     19.00 o 
   9   6   8        0.51       17.82     17.82 o 
  10   6   8       12.13       50.44     18.20 o 
  11   6   8       73.12       99.34     44.72 o 
  12   6   8       96.57       44.20     58.88 o 
   1   7   8        6.97       12.01     20.59 o 
   2   7   8        3.59       27.69     24.18 o 
   3   7   8       36.73       38.83     46.49 o 
   4   7   8       97.22      101.56     19.86 o 
   5   7   8       40.45       34.84     16.65 o 
   6   7   8      379.29      390.44     52.12 o 
   7   7   8       45.45        1.97     40.12 o 
   8   7   8       81.00       74.52     38.27 o 
   9   7   8        6.38       18.78     18.78 o 
  10   7   8        0.19       20.91     20.91 o 
  11   7   8       20.16       39.84     21.41 o 
   0   8   8       93.55      100.23     46.06 o 
   1   8   8        0.40        3.35     13.16 o 
   2   8   8       33.66       35.12     10.39 o 
   3   8   8       20.44       40.56     34.92 o 
   4   8   8        0.18        0.39     18.30 o 
   5   8   8       16.84       30.61     29.81 o 
   6   8   8        1.32       20.36     16.67 o 
   7   8   8       17.55       42.17     28.23 o 
   8   8   8        1.49        9.08     46.17 o 
   9   8   8        0.03       14.10     17.43 o 
   1   9   8       13.70       34.86     14.25 o 
   2   9   8        7.52       12.75     19.05 o 
   3   9   8        0.05       26.79     31.30 o 
   4   9   8        5.89       19.79     96.63 o 
   5   9   8       15.26       17.52      4.93 o 
   1   1   9       79.10       18.98     25.73 o 
   2   1   9     2642.05     2824.38     43.51 o 
   3   1   9       94.18       41.05     20.66 o 
   4   1   9      415.54      411.14     29.22 o 
   5   1   9      701.66      710.27     69.77 o 
   6   1   9       87.53      105.93     15.26 o 
   7   1   9       86.77       90.97     12.77 o 
   8   1   9        0.51        1.95     12.09 o 
   9   1   9       25.08        6.91     28.73 o 
  10   1   9       29.36       34.23     12.49 o 
  11   1   9       20.09        1.74     12.88 o 
  12   1   9        0.59       21.15     13.24 o 
  13   1   9        0.46        2.02     28.36 o 
  14   1   9        1.11       18.96     13.14 o 
  15   1   9        9.86        0.21     19.41 o 
   0   2   9      110.50      142.02     13.57 o 
   1   2   9     1340.05     1390.42     38.12 o 
   2   2   9     1041.99      986.11     28.69 o 
   3   2   9       77.94      103.65     16.45 o 
   4   2   9      121.94      166.69     38.14 o 
   5   2   9      116.11      117.88     12.14 o 
   6   2   9      166.69      169.92     23.72 o 
   7   2   9      261.34      232.02     37.32 o 
   8   2   9      176.59      162.16     17.26 o 
   9   2   9      164.90      211.50     18.95 o 
  10   2   9        3.43       24.25     29.77 o 
  11   2   9        3.83       27.68     19.32 o 
  12   2   9       29.78       21.75     20.82 o 
  13   2   9        8.91        8.02      1.97 o 
  14   2   9       70.66       54.52     20.82 o 
  15   2   9       24.30       41.42     20.53 o 
   1   3   9       19.65       36.75     30.88 o 
   2   3   9      604.62      691.19     54.79 o 
   3   3   9       76.53      119.82     20.05 o 
   4   3   9       41.12       33.65     13.19 o 
   5   3   9       98.24       82.73     13.35 o 
   6   3   9      137.37      183.75     58.34 o 
   7   3   9      317.22      319.08     30.22 o 
   8   3   9      111.32      121.90     17.07 o 
   9   3   9      299.68      262.28     24.71 o 
  10   3   9      146.29      157.34     19.75 o 
  11   3   9       28.13       44.73     51.36 o 
  12   3   9        7.45        1.35     18.25 o 
  13   3   9       65.48      102.48     61.80 o 
  14   3   9       81.28      125.09     17.86 o 
  15   3   9        4.31       34.23     16.39 o 
   0   4   9      332.74      361.63     18.71 o 
   1   4   9     1226.21     1219.68     35.36 o 
   2   4   9       10.52        9.77      2.43 o 
   3   4   9       12.27       22.88     11.44 o 
   4   4   9       69.85       68.47     32.43 o 
   5   4   9      108.18       79.55     15.10 o 
   6   4   9       12.05       20.64     20.64 o 
   7   4   9       56.22       93.44     16.52 o 
   8   4   9      106.61      106.91     32.57 o 
   9   4   9      208.78      296.75     34.97 o 
  10   4   9       52.60        6.81     22.81 o 
  11   4   9      653.58      594.13     38.53 o 
  12   4   9        5.32        4.97      1.56 o 
  13   4   9       63.82       71.18    101.07 o 
  14   4   9        0.44        0.68     37.41 o 
   1   5   9       32.88       41.32     21.82 o 
   2   5   9      552.73      566.95     31.99 o 
   3   5   9      146.25      135.37     40.28 o 
   4   5   9      120.64      133.19     20.82 o 
   5   5   9      485.05      471.51     51.82 o 
   6   5   9      687.37      777.06     40.04 o 
   7   5   9      180.97      181.82     33.55 o 
   8   5   9       13.56        5.37     14.34 o 
   9   5   9        9.12       10.53     24.23 o 
  10   5   9        0.02       36.88     36.88 o 
  11   5   9       11.42       31.21     14.95 o 
  12   5   9       29.72       14.25     21.25 o 
  13   5   9        2.97        1.25     76.08 o 
   0   6   9      462.06      393.38     27.54 o 
   1   6   9       66.67       95.54     15.87 o 
   2   6   9      114.74       88.00     36.05 o 
   3   6   9       28.81       67.80     31.22 o 
   4   6   9        1.96       26.89     35.17 o 
   5   6   9        4.18       15.10     17.35 o 
   6   6   9      111.78       80.74     28.85 o 
   7   6   9        0.47       17.77     17.77 o 
   8   6   9       13.30       19.80     25.00 o 
   9   6   9        0.36       11.08     17.99 o 
  10   6   9      234.45      231.27     43.73 o 
  11   6   9       77.15      100.47     29.19 o 
  12   6   9       82.62      129.90    120.90 o 
   1   7   9       14.20        2.08     15.15 o 
   2   7   9      182.66      241.03     59.21 o 
   3   7   9        1.08        0.00     14.85 o 
   4   7   9        0.20        6.60     13.56 o 
   5   7   9        2.45       13.49     17.62 o 
   6   7   9      209.57      240.82     60.65 o 
   7   7   9       15.64       17.94     33.66 o 
   8   7   9       13.20       25.89     19.65 o 
   9   7   9       31.17       81.17     32.90 o 
  10   7   9       32.68      100.82     38.63 o 
   0   8   9        0.83       24.84     13.62 o 
   1   8   9        0.17       38.60     26.90 o 
   2   8   9        5.28       13.92     41.79 o 
   3   8   9       37.39       24.84     19.07 o 
   4   8   9       42.36       39.35     40.56 o 
   5   8   9       26.66       24.05     61.04 o 
   6   8   9        9.59       16.94     16.94 o 
   7   8   9       10.15        2.30     24.73 o 
   8   8   9        4.10        7.62     21.44 o 
   1   9   9       33.47       23.36     39.77 o 
   2   9   9       77.18       99.35     23.26 o 
   3   9   9       27.13       56.64     16.59 o 
   4   9   9        1.28       16.52     16.52 o 
   5   9   9       16.79        8.77     18.99 o 
   0   0  10       85.31       64.24     11.94 o 
   1   0  10      587.06      570.42     39.78 o 
   2   0  10      115.55      136.53     13.00 o 
   3   0  10      555.00      549.41     31.65 o 
   4   0  10      656.42      632.67     25.52 o 
   5   0  10      911.85      996.77     52.15 o 
   6   0  10       34.86       19.87     26.83 o 
   7   0  10        1.29        4.84     26.22 o 
   8   0  10        4.40       23.52     22.86 o 
   9   0  10       11.04        2.05     16.29 o 
  10   0  10       99.93       85.46     17.35 o 
  11   0  10       37.40       58.28     15.06 o 
  12   0  10       65.75       49.92     13.28 o 
  13   0  10       20.68       73.75     24.05 o 
  14   0  10        2.97       23.76     14.45 o 
  15   0  10        0.65       33.55     15.04 o 
   1   1  10     1290.18     1184.31     42.78 o 
   2   1  10     1236.68     1296.39     76.96 o 
   3   1  10       20.44       17.35     11.63 o 
   4   1  10      150.53      223.63     77.31 o 
   5   1  10      585.77      517.69     23.76 o 
   6   1  10       55.16       71.78     13.10 o 
   7   1  10       22.77       14.25     14.25 o 
   8   1  10       40.36       35.54     13.27 o 
   9   1  10       12.38       33.26     27.22 o 
  10   1  10        9.79       25.54      9.59 o 
  11   1  10        1.74       12.20     12.20 o 
  12   1  10        3.34       42.01     26.89 o 
  13   1  10        3.97        6.85     15.35 o 
  14   1  10        0.18       18.74     18.74 o 
  15   1  10        3.00        8.04     17.42 o 
   0   2  10      973.52      916.86     41.66 o 
   1   2  10       92.96       90.33     12.85 o 
   2   2  10        2.47        7.74      9.32 o 
   3   2  10       10.56        5.05     17.95 o 
   4   2  10       11.28       15.31      4.47 o 
   5   2  10      316.89      302.34     18.48 o 
   6   2  10      126.33      145.15     14.90 o 
   7   2  10       16.50        0.46     12.27 o 
   8   2  10       42.38       35.64     36.86 o 
   9   2  10       15.05       26.10     14.02 o 
  10   2  10       49.26       57.85     14.22 o 
  11   2  10      188.35      156.35     32.83 o 
  12   2  10        4.21       13.69     24.61 o 
  13   2  10      151.43      141.63     19.47 o 
  14   2  10        1.75        8.28     15.63 o 
  15   2  10       25.56       26.52     16.05 o 
   1   3  10       36.31       29.87     25.26 o 
   2   3  10       17.54       33.42     10.61 o 
   3   3  10       78.11      104.84     28.07 o 
   4   3  10       67.16       54.53     15.63 o 
   5   3  10     2616.62     2443.51     48.72 o 
   6   3  10      217.10      284.83     73.92 o 
   7   3  10     1134.97     1087.23     52.21 o 
   8   3  10        3.87        8.90     45.03 o 
   9   3  10       52.53       85.64     21.20 o 
  10   3  10       60.73       56.48     16.22 o 
  11   3  10      132.47      128.29     34.84 o 
  12   3  10       11.10       18.55     18.55 o 
  13   3  10       28.91       55.15     15.54 o 
  14   3  10        0.02       23.58     23.58 o 
   0   4  10      165.67      180.25     16.48 o 
   1   4  10       86.66       76.65     12.94 o 
   2   4  10      489.32      500.06     86.78 o 
   3   4  10      891.76      835.65     29.62 o 
   4   4  10        6.80        6.56      2.03 o 
   5   4  10        4.07        8.30     28.19 o 
   6   4  10      468.30      445.31     27.85 o 
   7   4  10      824.48      811.12    111.87 o 
   8   4  10       38.74       42.74     15.31 o 
   9   4  10       20.36        1.40     15.58 o 
  10   4  10       55.53       36.92     21.01 o 
  11   4  10      182.85      184.28     21.94 o 
  12   4  10       79.87       52.17     22.26 o 
  13   4  10       13.63       37.01     18.66 o 
  14   4  10       25.56       70.42     33.84 o 
   1   5  10       76.89       68.84     38.65 o 
   2   5  10        2.53       23.43     23.43 o 
   3   5  10       73.20       36.52     21.27 o 
   4   5  10      321.68      264.10     57.41 o 
   5   5  10        4.85       25.54     25.54 o 
   6   5  10      797.40      798.27     33.48 o 
   7   5  10      434.36      343.68     27.86 o 
   8   5  10       45.99       40.66     40.15 o 
   9   5  10      143.52      142.40     31.97 o 
  10   5  10        0.07       19.03     19.03 o 
  11   5  10        2.14        2.74      0.53 o 
  12   5  10        3.09       31.93     96.02 o 
  13   5  10       50.45       76.94     22.51 o 
   0   6  10        8.55       20.46     18.37 o 
   1   6  10      419.36      413.00     25.70 o 
   2   6  10        2.40        3.09      0.93 o 
   3   6  10        7.59        1.67     12.42 o 
   4   6  10        1.50       11.65     12.21 o 
   5   6  10       51.35       62.92     13.26 o 
   6   6  10       28.99       82.98     46.34 o 
   7   6  10        0.11       24.70     38.26 o 
   8   6  10        2.39       10.11     18.38 o 
   9   6  10       15.29        4.06     17.16 o 
  10   6  10        8.16        1.23     17.20 o 
  11   6  10       98.21      103.93     34.18 o 
   1   7  10       54.61       56.69     25.26 o 
   2   7  10        3.96       54.33     22.65 o 
   3   7  10       72.53       38.33     17.59 o 
   4   7  10       25.15       15.75     20.46 o 
   5   7  10        1.31       21.93     28.21 o 
   6   7  10       28.16        6.49     18.38 o 
   7   7  10        1.79       26.30     57.62 o 
   8   7  10       12.78       61.56     32.25 o 
   9   7  10        2.45        2.66      0.54 o 
  10   7  10        0.29        0.00     39.59 o 
   0   8  10        4.75       15.93     16.01 o 
   1   8  10       26.70       44.04     41.61 o 
   2   8  10        5.59       68.11     68.28 o 
   3   8  10        0.94       14.11     14.11 o 
   4   8  10       38.94       38.11     18.14 o 
   5   8  10        2.90       40.33     19.58 o 
   6   8  10        1.89       22.78     28.45 o 
   7   8  10       17.73       54.15     59.25 o 
   1   9  10        4.07       83.98     52.03 o 
   2   9  10        0.38       18.05     35.73 o 
   3   9  10       16.68       13.74     36.77 o 
   1   1  11      192.95      247.24     37.41 o 
   2   1  11     1031.85      979.12     29.87 o 
   3   1  11      986.60      877.76     53.91 o 
   4   1  11       14.28       74.06     47.28 o 
   5   1  11      141.39      147.23     16.46 o 
   6   1  11        7.67       11.30     11.88 o 
   7   1  11      186.11      200.25     20.06 o 
   8   1  11       90.14       94.24     21.45 o 
   9   1  11      192.44      149.12     18.57 o 
  10   1  11       16.02        6.64     33.34 o 
  11   1  11        3.25       12.33     32.27 o 
  12   1  11        0.45       17.20     17.20 o 
  13   1  11       10.67        3.89     19.45 o 
  14   1  11        0.41       22.58     22.58 o 
  15   1  11        1.07        5.91     13.77 o 
   0   2  11      272.45      258.03     20.51 o 
   1   2  11     1246.31     1230.37    128.48 o 
   2   2  11       14.54        9.81     25.51 o 
   3   2  11       33.58       22.56     10.56 o 
   4   2  11       15.81       35.07     20.14 o 
   5   2  11       96.72      124.33     39.67 o 
   6   2  11       14.49       40.85     26.96 o 
   7   2  11       51.93       48.52     14.26 o 
   8   2  11        0.64        2.53     10.73 o 
   9   2  11      116.77      104.94     16.02 o 
  10   2  11       25.89       38.50     12.79 o 
  11   2  11      260.98      199.54     40.29 o 
  12   2  11       87.90       72.37     25.04 o 
  13   2  11        0.72       23.78     33.93 o 
  14   2  11        0.62        4.16     15.36 o 
   1   3  11       78.30       89.34     13.65 o 
   2   3  11      114.96      124.45     29.88 o 
   3   3  11       45.17       42.27     14.07 o 
   4   3  11      526.90      555.17     23.43 o 
   5   3  11       32.35       47.96     29.87 o 
   6   3  11        1.09        8.04     41.73 o 
   7   3  11       47.79       60.73     14.96 o 
   8   3  11      291.55      284.50     23.25 o 
   9   3  11       41.22       28.46     13.91 o 
  10   3  11        0.07       20.06     13.79 o 
  11   3  11       29.37       14.45     17.82 o 
  12   3  11       38.54      125.67     83.06 o 
  13   3  11       11.24       16.05     55.51 o 
  14   3  11        6.61       16.01     16.01 o 
   0   4  11     1026.04     1064.05     95.36 o 
   1   4  11        1.40        9.17     11.31 o 
   2   4  11        0.22        1.78     17.63 o 
   3   4  11      355.71      397.72     24.58 o 
   4   4  11      145.98      101.53     19.17 o 
   5   4  11       23.73        7.44     21.64 o 
   6   4  11      125.60      150.06     53.88 o 
   7   4  11       87.30       48.78     19.70 o 
   8   4  11        0.33       29.09     31.71 o 
   9   4  11       81.20       72.97     19.67 o 
  10   4  11      109.70      180.47     39.44 o 
  11   4  11        2.07        9.21     34.26 o 
  12   4  11        0.50        5.67     19.28 o 
  13   4  11        9.91       16.01     16.01 o 
   1   5  11       47.02       38.57     14.71 o 
   2   5  11       27.47       40.34     66.51 o 
   3   5  11      105.56      147.09     36.58 o 
   4   5  11       11.74       32.60     10.64 o 
   5   5  11       49.66       32.67     18.96 o 
   6   5  11      395.79      357.95     28.33 o 
   7   5  11      143.13      185.72     39.23 o 
   8   5  11       44.65       81.45     20.72 o 
   9   5  11        7.51       16.12     19.25 o 
  10   5  11        1.36        1.21     17.99 o 
  11   5  11       14.74       10.98     28.57 o 
  12   5  11       16.98       46.62     29.79 o 
   0   6  11       13.83       39.98     25.02 o 
   1   6  11      544.97      513.22     28.49 o 
   2   6  11       14.78       56.81     24.50 o 
   3   6  11       15.66       30.67     24.87 o 
   4   6  11       31.10       11.65     14.35 o 
   5   6  11      105.91       91.31     19.07 o 
   6   6  11       16.56        3.21     16.05 o 
   7   6  11        5.08       14.82     14.82 o 
   8   6  11       23.39       35.19     18.93 o 
   9   6  11        0.22       43.82     43.82 o 
  10   6  11       25.29        0.05     25.06 o 
  11   6  11       93.18       93.52     24.09 o 
   1   7  11        1.72       20.11     46.32 o 
   2   7  11        6.51        6.54     16.19 o 
   3   7  11        7.78        4.95     37.93 o 
   4   7  11        0.01       10.89     12.04 o 
   5   7  11       13.46       37.56     51.15 o 
   6   7  11       15.64       39.42     22.76 o 
   7   7  11        9.16       18.58     31.67 o 
   8   7  11       48.35        4.66     41.37 o 
   9   7  11        2.98        7.10     25.98 o 
   0   8  11      208.80      161.85     20.42 o 
   1   8  11       58.95       11.34     21.43 o 
   2   8  11       28.15       15.40     52.17 o 
   3   8  11        5.70        2.47     22.86 o 
   4   8  11        1.73        2.21     58.70 o 
   5   8  11       24.70       29.94     20.20 o 
   6   8  11        0.31       34.52     37.63 o 
   7   8  11        6.04       20.23     20.23 o 
   1   9  11        7.67       23.33     23.33 o 
   2   9  11       44.16       44.98     18.87 o 
   0   0  12      100.11      107.87     14.04 o 
   1   0  12     3463.28     3674.52     57.96 o 
   2   0  12       46.71       85.43     23.27 o 
   3   0  12        2.22        2.18      0.54 o 
   4   0  12      256.08      247.92     16.40 o 
   5   0  12        9.66        0.75     12.03 o 
   6   0  12       18.10       22.75     11.46 o 
   7   0  12       20.51        5.96     53.49 o 
   8   0  12      253.99      242.18     20.34 o 
   9   0  12       18.75       45.34     11.97 o 
  10   0  12       45.20       47.87     21.86 o 
  11   0  12      376.01      363.73     26.03 o 
  12   0  12       15.02       29.53     17.58 o 
  13   0  12      328.81      304.75     28.32 o 
  14   0  12       14.00       15.48      4.16 o 
   1   1  12       16.00        6.87     19.36 o 
   2   1  12      458.88      470.93     71.94 o 
   3   1  12        0.56       20.12     13.45 o 
   4   1  12       51.06       62.92     18.56 o 
   5   1  12      270.67      276.45     70.16 o 
   6   1  12       59.85       72.72     13.75 o 
   7   1  12       13.13       33.47     11.40 o 
   8   1  12       65.22       87.74     16.89 o 
   9   1  12       26.30       14.20     14.93 o 
  10   1  12       17.00        7.12     25.20 o 
  11   1  12       16.81        7.46     53.19 o 
  12   1  12       11.64       15.65     38.45 o 
  13   1  12       15.48       49.44     16.07 o 
  14   1  12       15.17       35.41     53.07 o 
   0   2  12      211.31      226.43     23.00 o 
   1   2  12      319.27      271.42     48.21 o 
   2   2  12        2.98        9.25     11.56 o 
   3   2  12      866.97      890.61     42.07 o 
   4   2  12        0.41       12.09     12.09 o 
   5   2  12       66.68      144.29     42.52 o 
   6   2  12       46.27       32.53     12.45 o 
   7   2  12      676.54      645.56     49.70 o 
   8   2  12       30.69       19.78     26.15 o 
   9   2  12       66.97      140.19     36.95 o 
  10   2  12       51.84       16.91     35.90 o 
  11   2  12      210.48      263.71     58.84 o 
  12   2  12        0.69        3.17     21.88 o 
  13   2  12        2.64       18.89     19.12 o 
  14   2  12        2.94       27.70     17.65 o 
   1   3  12      321.16      375.16     22.81 o 
   2   3  12        0.79       12.84     12.84 o 
   3   3  12       42.40       36.79     15.12 o 
   4   3  12      297.06      359.66     28.19 o 
   5   3  12       18.42       47.10     23.91 o 
   6   3  12     2852.87     2705.88     59.75 o 
   7   3  12      377.47      403.83     32.06 o 
   8   3  12      156.61      191.88     27.54 o 
   9   3  12      181.78      191.56     24.18 o 
  10   3  12       70.84       85.42     24.14 o 
  11   3  12        2.49       18.42     18.42 o 
  12   3  12        4.32       34.29     15.46 o 
  13   3  12       14.51       12.50     16.16 o 
   0   4  12      598.14      591.32     29.83 o 
   1   4  12       91.08      100.44     15.99 o 
   2   4  12       62.71       64.38     51.36 o 
   3   4  12       13.24       16.47     32.71 o 
   4   4  12      283.55      310.37     25.10 o 
   5   4  12       93.32      129.65     22.92 o 
   6   4  12      284.69      338.15     62.52 o 
   7   4  12        8.39        8.71      2.01 o 
   8   4  12       80.83       62.75     16.86 o 
   9   4  12       94.15       36.77     27.91 o 
  10   4  12      125.85      144.19     51.75 o 
  11   4  12        1.22       35.30     19.48 o 
  12   4  12       29.55       12.22     19.48 o 
  13   4  12        5.29        0.63     18.56 o 
   1   5  12      414.57      414.59     76.64 o 
   2   5  12        1.30        6.81     17.72 o 
   3   5  12      230.86      242.10     20.84 o 
   4   5  12      177.76      118.15     39.52 o 
   5   5  12      225.00      209.87     22.18 o 
   6   5  12      555.22      549.89     29.91 o 
   7   5  12       17.28        9.02     40.89 o 
   8   5  12       28.98       29.80     25.04 o 
   9   5  12        5.52       18.84     18.84 o 
  10   5  12       96.73       72.31     39.80 o 
  11   5  12       26.68       18.97     21.05 o 
  12   5  12        5.93      118.44     73.95 o 
   0   6  12      421.24      404.47     50.54 o 
   1   6  12        3.59       34.57     13.39 o 
   2   6  12       84.68       47.43     18.25 o 
   3   6  12      291.44      271.10     45.85 o 
   4   6  12       31.88       32.47     16.74 o 
   5   6  12       57.74       24.26     19.04 o 
   6   6  12        0.00        4.15     15.12 o 
   7   6  12      123.71       90.26     29.77 o 
   8   6  12       55.91       26.89     21.06 o 
   9   6  12        4.05        7.88     12.30 o 
  10   6  12       12.72       44.04     21.42 o 
   1   7  12        0.07        2.50     48.81 o 
   2   7  12       85.45       86.12     42.59 o 
   3   7  12        1.15       26.21     28.85 o 
   4   7  12        0.58        1.82     18.43 o 
   5   7  12        6.35       34.30     18.94 o 
   6   7  12        5.33       34.61     15.66 o 
   7   7  12        3.53       32.68     13.87 o 
   8   7  12        0.00       17.07     17.07 o 
   9   7  12        9.82       53.30     53.30 o 
   0   8  12      149.36      168.13     17.48 o 
   1   8  12        2.66       33.95     15.18 o 
   2   8  12       26.54       37.60     23.28 o 
   3   8  12        6.90        0.73     31.72 o 
   4   8  12       49.26       49.08     85.19 o 
   5   8  12        2.54       32.43     54.29 o 
   6   8  12        0.03        8.81     17.53 o 
   1   1  13        5.64       23.05     23.31 o 
   2   1  13        5.72       17.13     16.53 o 
   3   1  13      705.39      610.80     29.16 o 
   4   1  13       16.83       39.79     14.90 o 
   5   1  13      110.72       86.88     13.70 o 
   6   1  13        0.37        1.52     11.26 o 
   7   1  13      469.05      552.25     28.92 o 
   8   1  13       14.68        4.02     14.82 o 
   9   1  13       46.38       13.22     18.68 o 
  10   1  13       24.20       24.88     26.18 o 
  11   1  13        7.42        0.18     12.33 o 
  12   1  13        6.16        3.60     16.50 o 
  13   1  13       12.10       33.75     15.93 o 
  14   1  13       43.44       18.71     30.64 o 
   0   2  13       86.70       84.48     37.63 o 
   1   2  13       46.90       92.94     34.87 o 
   2   2  13       32.50       35.40     10.54 o 
   3   2  13      434.69      397.48     26.08 o 
   4   2  13       20.43       15.22     15.22 o 
   5   2  13       31.46       59.22     26.78 o 
   6   2  13        7.79       13.90     13.90 o 
   7   2  13       12.43       32.77     31.98 o 
   8   2  13       11.65       22.01     30.50 o 
   9   2  13       61.17       77.04     18.25 o 
  10   2  13        0.28       13.74     15.44 o 
  11   2  13        8.86       20.16     28.43 o 
  12   2  13        9.80        2.86     16.98 o 
  13   2  13        5.29       13.18     13.18 o 
   1   3  13        2.01        0.00     12.22 o 
   2   3  13     1070.04     1137.16     37.91 o 
   3   3  13      189.39      229.09     24.28 o 
   4   3  13      186.95      203.40     22.04 o 
   5   3  13        4.18       28.65     25.44 o 
   6   3  13     1588.94     1536.78     46.88 o 
   7   3  13      474.32      492.74     30.11 o 
   8   3  13        3.45        3.80      0.98 o 
   9   3  13       33.21       81.64     50.68 o 
  10   3  13       48.87       57.65     15.98 o 
  11   3  13       10.47       41.50     18.77 o 
  12   3  13       14.79       11.52     47.17 o 
  13   3  13        1.14        1.29     12.33 o 
   0   4  13        5.64       15.93     15.93 o 
   1   4  13      564.94      582.21     72.74 o 
   2   4  13       22.93       26.27     15.05 o 
   3   4  13        7.10       16.28     16.28 o 
   4   4  13       25.15       64.36     20.71 o 
   5   4  13      469.25      570.34     63.90 o 
   6   4  13        2.04       47.75     34.61 o 
   7   4  13        2.51       15.41     32.77 o 
   8   4  13        0.00        0.89     13.55 o 
   9   4  13        6.60       27.48     15.03 o 
  10   4  13        0.24        6.42     15.66 o 
  11   4  13        0.71       10.78     15.76 o 
  12   4  13       17.79       31.36     25.07 o 
   1   5  13       65.51       23.22     25.22 o 
   2   5  13      416.01      438.56     37.71 o 
   3   5  13       22.74       29.38     38.00 o 
   4   5  13        7.55       36.46     38.59 o 
   5   5  13      362.68      312.94     33.07 o 
   6   5  13       85.20       61.97     37.51 o 
   7   5  13       70.59       67.20     18.70 o 
   8   5  13       20.00       10.37     26.01 o 
   9   5  13       21.00       19.64     19.64 o 
  10   5  13       12.01       20.47     32.70 o 
  11   5  13        7.15        8.38     18.12 o 
   0   6  13       13.17       34.88     17.28 o 
   1   6  13      543.09      521.60     64.87 o 
   2   6  13        7.03       34.47     16.43 o 
   3   6  13       51.19       89.20     15.50 o 
   4   6  13       13.89       54.86     24.59 o 
   5   6  13       99.44      192.28     68.55 o 
   6   6  13        5.97        1.94     85.68 o 
   7   6  13       22.30        4.01     18.98 o 
   8   6  13        2.22       32.44     20.17 o 
   9   6  13        9.61        5.37     16.88 o 
  10   6  13        0.40       18.66     44.07 o 
   1   7  13        4.05       17.29     17.29 o 
   2   7  13       33.21       11.79     20.80 o 
   3   7  13       66.98       60.70     20.53 o 
   4   7  13        9.53       18.91     42.37 o 
   5   7  13        0.14        0.51     15.78 o 
   6   7  13        9.05       17.09     40.77 o 
   7   7  13       17.67       49.87     54.98 o 
   8   7  13        2.19        4.78     20.26 o 
   0   8  13        4.90       33.30     36.04 o 
   1   8  13      102.99       89.31     21.93 o 
   2   8  13        0.17       37.78     20.33 o 
   3   8  13        0.22       19.31     19.31 o 
   4   8  13        0.03        5.74     29.50 o 
   5   8  13        0.43       13.24     23.37 o 
   0   0  14     1625.54     1831.66     42.72 o 
   1   0  14     1211.10     1160.09     34.82 o 
   2   0  14       46.59       49.72     12.56 o 
   3   0  14       92.78       91.90     37.56 o 
   4   0  14       44.28       41.90     12.29 o 
   5   0  14      139.94      131.49     35.11 o 
   6   0  14        5.16        2.36     11.68 o 
   7   0  14      590.83      570.52     29.18 o 
   8   0  14      245.17      249.24     49.41 o 
   9   0  14        9.81        9.16     29.10 o 
  10   0  14        0.59       17.92     16.81 o 
  11   0  14      523.14      573.93     45.57 o 
  12   0  14        5.98        3.56     14.37 o 
  13   0  14       16.81       30.56     44.18 o 
   1   1  14        8.14       19.35     20.14 o 
   2   1  14       10.14        2.74     20.28 o 
   3   1  14       24.48       17.26     25.83 o 
   4   1  14        2.73       17.43     23.87 o 
   5   1  14      274.54      251.84     46.72 o 
   6   1  14      527.63      507.93    108.28 o 
   7   1  14      372.79      408.07     26.20 o 
   8   1  14       46.92       44.18     21.81 o 
   9   1  14      115.31      162.24     19.84 o 
  10   1  14       19.80       27.14     15.98 o 
  11   1  14        3.83       30.83     17.69 o 
  12   1  14        0.02       29.65     15.55 o 
  13   1  14        2.49        3.30      0.80 o 
   0   2  14        0.91        8.27     12.27 o 
   1   2  14       52.72       54.44     45.68 o 
   2   2  14       11.51        2.53     12.99 o 
   3   2  14      366.42      311.45     23.79 o 
   4   2  14       54.04       68.26     15.18 o 
   5   2  14       39.98       79.14     42.70 o 
   6   2  14      242.65      248.60     21.88 o 
   7   2  14       15.72        7.41     52.11 o 
   8   2  14      104.56       85.36     38.40 o 
   9   2  14        0.03       30.16     30.16 o 
  10   2  14      140.61      112.20     52.61 o 
  11   2  14       34.87        3.89     15.84 o 
  12   2  14       28.12        7.64     17.03 o 
  13   2  14       14.22       11.85     17.84 o 
   1   3  14      439.35      408.37     63.61 o 
   2   3  14        0.29       31.31     17.26 o 
   3   3  14      182.74      151.46     26.09 o 
   4   3  14      464.92      469.86     28.38 o 
   5   3  14       20.40       34.51     57.13 o 
   6   3  14     1151.88     1138.42     42.56 o 
   7   3  14       10.81       26.73     14.32 o 
   8   3  14       37.88       60.94     15.61 o 
   9   3  14        8.80        9.09      2.28 o 
  10   3  14       29.64       18.69     16.96 o 
  11   3  14        1.47       18.63     18.63 o 
  12   3  14       31.87       60.41     20.06 o 
   0   4  14        5.42        9.10     24.80 o 
   1   4  14        0.12       12.61     15.47 o 
   2   4  14        2.90       16.20     24.84 o 
   3   4  14       18.19       37.97     10.67 o 
   4   4  14      120.87      146.21     44.14 o 
   5   4  14       61.25       72.30     19.30 o 
   6   4  14       12.24        3.12     16.98 o 
   7   4  14       24.71       60.04     34.33 o 
   8   4  14        6.05       17.10     16.72 o 
   9   4  14       18.34        9.36     16.30 o 
  10   4  14        6.47       36.16     21.14 o 
  11   4  14        9.50       29.15     45.10 o 
  12   4  14       50.98       75.94     85.23 o 
   1   5  14       62.66        9.76     40.47 o 
   2   5  14      398.05      408.67     27.93 o 
   3   5  14      100.46      106.79     23.59 o 
   4   5  14       53.30       50.85     16.22 o 
   5   5  14       37.61       59.15     86.92 o 
   6   5  14       23.35        2.11     17.90 o 
   7   5  14        0.01        0.80     18.54 o 
   8   5  14        0.30        5.64     27.04 o 
   9   5  14       58.31       76.23     21.46 o 
  10   5  14       13.03       23.07     12.90 o 
  11   5  14        0.85       35.03     27.81 o 
   0   6  14      421.92      458.29     32.88 o 
   1   6  14        9.22       70.16     36.36 o 
   2   6  14       23.15       23.61      6.27 o 
   3   6  14        3.92        2.96     18.33 o 
   4   6  14       10.93       28.37     17.24 o 
   5   6  14        0.26       16.69     16.69 o 
   6   6  14        1.47        4.24     14.73 o 
   7   6  14        0.50       18.87     20.21 o 
   8   6  14        0.00       18.19     18.19 o 
   9   6  14        1.47       20.94     20.94 o 
   1   7  14        0.01        3.57     17.05 o 
   2   7  14       30.87        6.84     39.39 o 
   3   7  14        0.02       19.62     19.62 o 
   4   7  14       12.66       77.54     64.56 o 
   5   7  14        5.98       17.16     17.26 o 
   6   7  14       41.54       32.40     21.18 o 
   7   7  14        0.87       21.33     56.95 o 
   0   8  14        0.06       30.58     22.96 o 
   1   8  14       10.20       18.47     16.76 o 
   2   8  14        2.24        6.99     18.83 o 
   3   8  14      122.42      129.76     22.72 o 
   1   1  15       79.22       73.18     13.43 o 
   2   1  15       90.98       86.25     16.98 o 
   3   1  15       54.99       70.73     27.53 o 
   4   1  15       28.54       53.08     19.76 o 
   5   1  15      311.93      306.51     37.69 o 
   6   1  15     1048.52     1101.93     40.21 o 
   7   1  15       57.48       53.98     19.57 o 
   8   1  15        1.34       15.71     15.71 o 
   9   1  15        2.03        0.88     20.25 o 
  10   1  15       44.35       57.20     52.65 o 
  11   1  15       96.42       51.07     20.91 o 
  12   1  15        7.51       18.15     18.15 o 
  13   1  15        1.09       10.14     11.56 o 
   0   2  15      292.98      286.77     24.35 o 
   1   2  15       56.48       85.46     23.06 o 
   2   2  15        9.30        1.65     37.37 o 
   3   2  15        0.01        0.64     14.68 o 
   4   2  15      512.28      565.87     29.03 o 
   5   2  15       10.28        9.93     21.14 o 
   6   2  15        9.08       12.25     14.69 o 
   7   2  15        0.93        3.02     22.58 o 
   8   2  15      138.02      123.18     46.83 o 
   9   2  15       36.08       38.69     13.37 o 
  10   2  15        4.84       15.90     50.76 o 
  11   2  15       15.84       19.38     16.61 o 
  12   2  15        0.00       19.49     19.49 o 
   1   3  15      402.55      322.65     25.81 o 
   2   3  15       10.96       35.41     21.52 o 
   3   3  15      281.95      295.02     37.06 o 
   4   3  15      197.40      137.70     31.21 o 
   5   3  15       11.78       29.59     19.11 o 
   6   3  15      182.50      244.71     36.07 o 
   7   3  15       20.09       15.63     13.52 o 
   8   3  15       17.55       17.15     17.15 o 
   9   3  15       12.04        2.28     18.28 o 
  10   3  15        3.33       16.77     16.77 o 
  11   3  15        3.13       17.68     23.75 o 
  12   3  15        9.27       41.01     24.57 o 
   0   4  15      347.93      396.72     70.62 o 
   1   4  15      242.13      237.31     56.84 o 
   2   4  15        3.71       15.37     15.37 o 
   3   4  15        2.05        0.93     11.44 o 
   4   4  15        8.05       68.59     43.44 o 
   5   4  15      104.72       77.70     47.61 o 
   6   4  15       14.99       24.35      6.96 o 
   7   4  15        2.51       16.54     16.54 o 
   8   4  15        2.24       41.12     41.12 o 
   9   4  15        3.31       19.91     15.53 o 
  10   4  15        0.35       16.89     16.89 o 
  11   4  15       21.11       28.74     29.46 o 
   1   5  15      275.10      350.44     27.59 o 
   2   5  15      156.60      196.18     21.03 o 
   3   5  15       44.09       40.27     28.53 o 
   4   5  15        0.33       23.52     25.17 o 
   5   5  15      166.90      197.97     23.97 o 
   6   5  15        0.62       14.74     15.94 o 
   7   5  15       19.72       65.16     62.00 o 
   8   5  15       22.16        7.80     14.84 o 
   9   5  15        1.03       23.24     37.53 o 
  10   5  15       11.89       16.19     19.78 o 
   0   6  15       96.08       47.30     33.47 o 
   1   6  15       91.12       91.75     22.24 o 
   2   6  15       10.25       41.34     19.28 o 
   3   6  15        0.40       18.51     23.16 o 
   4   6  15       35.29       33.80     10.22 o 
   5   6  15       18.83       37.55     23.81 o 
   6   6  15        1.50       31.69     32.52 o 
   7   6  15        3.98       65.11     92.18 o 
   8   6  15        0.42       16.15     18.06 o 
   1   7  15        0.01        2.04     20.73 o 
   2   7  15       17.06       18.95     18.95 o 
   3   7  15        1.85       12.50     17.91 o 
   4   7  15        4.99       31.90     63.44 o 
   5   7  15       25.40       74.58     30.17 o 
   6   7  15        4.44        5.17      1.24 o 
   0   0  16        6.92        1.51     16.41 o 
   1   0  16       72.02      100.86     16.37 o 
   2   0  16      211.41      201.58     38.53 o 
   3   0  16       23.55       10.89     13.45 o 
   4   0  16      239.58      238.34     18.69 o 
   5   0  16       61.41       65.46     14.94 o 
   6   0  16      221.45      201.74     61.81 o 
   7   0  16       27.07        0.14     18.23 o 
   8   0  16      102.76      152.70     26.67 o 
   9   0  16       60.57       58.58     18.14 o 
  10   0  16       14.43       33.61     14.58 o 
  11   0  16        2.89       29.22     29.22 o 
  12   0  16        0.86       18.62     18.62 o 
   1   1  16       96.18       60.32     17.31 o 
   2   1  16       28.14       17.33     34.66 o 
   3   1  16       28.20       61.38     37.95 o 
   4   1  16      401.91      440.54     77.65 o 
   5   1  16        3.54       13.55     52.06 o 
   6   1  16      406.56      326.49     28.99 o 
   7   1  16       29.07       75.96     22.80 o 
   8   1  16       18.69       32.78     16.89 o 
   9   1  16        3.96       16.51     16.51 o 
  10   1  16        6.16       21.71     21.71 o 
  11   1  16        0.73        4.14     16.73 o 
  12   1  16       10.78       10.54     34.35 o 
   0   2  16       62.16        6.24     56.70 o 
   1   2  16     1044.46      939.21     76.96 o 
   2   2  16       22.13       36.65     12.75 o 
   3   2  16      193.59      177.74     23.46 o 
   4   2  16        7.62        8.66     28.09 o 
   5   2  16      297.87      312.16     27.40 o 
   6   2  16        5.29       21.52     42.53 o 
   7   2  16      151.63      132.24     27.04 o 
   8   2  16       84.87       59.60     31.45 o 
   9   2  16        2.45       21.68     21.68 o 
  10   2  16        6.75       59.22     29.95 o 
  11   2  16       45.67       21.74     21.74 o 
  12   2  16       26.40       47.69     12.79 o 
   1   3  16        1.15        4.73     19.90 o 
   2   3  16      166.19      181.36     25.10 o 
   3   3  16      101.62      117.97     19.82 o 
   4   3  16        4.03        4.25      1.23 o 
   5   3  16       63.27       70.74     18.82 o 
   6   3  16        6.99       51.47     68.88 o 
   7   3  16       78.71       78.90     16.99 o 
   8   3  16        1.02       12.57     65.98 o 
   9   3  16       34.41       42.05     10.08 o 
  10   3  16        0.03       31.12     35.36 o 
  11   3  16        0.00       16.58     44.68 o 
   0   4  16      191.50      198.78     28.29 o 
   1   4  16      296.26      290.29     35.72 o 
   2   4  16       20.81       30.46     12.84 o 
   3   4  16       59.63       81.55     15.88 o 
   4   4  16        4.81       16.56     16.56 o 
   5   4  16       13.83       35.89     21.53 o 
   6   4  16       22.72       56.45     15.44 o 
   7   4  16       13.91       11.33     18.78 o 
   8   4  16        0.62       33.70     38.93 o 
   9   4  16        4.31       32.57     36.26 o 
  10   4  16       69.95       19.71     29.23 o 
   1   5  16       20.53       26.30     22.58 o 
   2   5  16      186.34      213.53     22.69 o 
   3   5  16      125.86      150.30     33.98 o 
   4   5  16      228.53      216.74     23.36 o 
   5   5  16       18.48        0.13     17.89 o 
   6   5  16      221.62      200.34     22.38 o 
   7   5  16      111.18      129.36     19.01 o 
   8   5  16       21.11       37.72     17.79 o 
   9   5  16        0.07       25.58     14.15 o 
   0   6  16       77.19       31.35     32.07 o 
   1   6  16        0.15       13.09     21.24 o 
   2   6  16        1.30       13.39     36.70 o 
   3   6  16       56.32      110.03     65.20 o 
   4   6  16       45.00       13.91     94.27 o 
   5   6  16       47.73       52.58     24.95 o 
   6   6  16        0.04       20.00     42.47 o 
   7   6  16       10.82        2.62     30.53 o 
   1   7  16        0.47       17.58     18.48 o 
   2   7  16       26.22       12.57     20.15 o 
   3   7  16        1.51       21.27     21.27 o 
   4   7  16       17.48       30.51     19.17 o 
   1   1  17      174.21      134.88     20.30 o 
   2   1  17        5.79       18.25     13.49 o 
   3   1  17      119.56       64.33     71.00 o 
   4   1  17      188.78      144.29     20.93 o 
   5   1  17       23.08       35.43     15.49 o 
   6   1  17     1247.99     1259.75    125.69 o 
   7   1  17       47.93       47.49     18.91 o 
   8   1  17       15.31       41.93     16.26 o 
   9   1  17        0.36       18.25     25.28 o 
  10   1  17       54.67        6.33     40.84 o 
  11   1  17        1.92       10.24     14.99 o 
   0   2  17      539.61      463.20     47.15 o 
   1   2  17      344.32      438.78     98.41 o 
   2   2  17        6.13       13.81     14.13 o 
   3   2  17      321.12      354.00     25.11 o 
   4   2  17        0.01        3.46     17.27 o 
   5   2  17      226.67      241.50     80.50 o 
   6   2  17       25.88        8.85     30.87 o 
   7   2  17       34.52       17.77     16.18 o 
   8   2  17        0.43       11.16     16.40 o 
   9   2  17       46.19       75.12     16.77 o 
  10   2  17       13.00        0.64     17.64 o 
  11   2  17        2.90        6.47     39.54 o 
   1   3  17        9.88       18.87     18.87 o 
   2   3  17        3.46       20.84     17.15 o 
   3   3  17        1.15       35.75     41.65 o 
   4   3  17        0.61       17.76     14.31 o 
   5   3  17        6.00       28.34     28.34 o 
   6   3  17        1.31        8.19     16.90 o 
   7   3  17       10.33       14.82     14.82 o 
   8   3  17       36.76       36.88     49.51 o 
   9   3  17        1.52       15.17     43.20 o 
  10   3  17       45.19       62.15     16.65 o 
   0   4  17        0.05        4.23     17.40 o 
   1   4  17       44.02       45.49     20.64 o 
   2   4  17        0.03       29.88     29.88 o 
   3   4  17       11.82       37.79     16.71 o 
   4   4  17       37.97      145.85     48.45 o 
   5   4  17        0.25       22.64     22.64 o 
   6   4  17       14.75       16.76     16.76 o 
   7   4  17        0.01       31.20     13.31 o 
   8   4  17       28.17       20.35     20.44 o 
   9   4  17        1.65        9.90     15.43 o 
   1   5  17        0.72       21.00     32.56 o 
   2   5  17        4.17       12.05     18.16 o 
   3   5  17        1.38       27.91     27.91 o 
   4   5  17        2.81        3.63      1.00 o 
   5   5  17        2.44        7.83     19.34 o 
   6   5  17        0.48        3.60     24.67 o 
   7   5  17       17.66       29.44     29.44 o 
   8   5  17        3.14       26.40     47.55 o 
   0   6  17       10.87       20.08     20.08 o 
   1   6  17        2.92       22.14     15.34 o 
   2   6  17        0.73        1.09     17.50 o 
   3   6  17        7.10        7.05      1.96 o 
   4   6  17        2.21       15.28     25.80 o 
   5   6  17        8.73       17.33     17.33 o 
   6   6  17       16.27       34.48     97.38 o 
   1   7  17        3.61       22.31     55.87 o 
   0   0  18       41.23       41.90     43.22 o 
   1   0  18       59.88       47.07     16.28 o 
   2   0  18       96.74      114.39     21.46 o 
   3   0  18        1.55       22.66     15.57 o 
   4   0  18       23.67       32.85     22.14 o 
   5   0  18      109.05      157.33     51.76 o 
   6   0  18       55.57       44.09     16.97 o 
   7   0  18        1.32        0.16     17.16 o 
   8   0  18       28.47       77.23     81.01 o 
   9   0  18        0.01        0.28     12.11 o 
  10   0  18       10.80       42.39     29.60 o 
  11   0  18        5.23       11.08     22.56 o 
   1   1  18       31.26       69.20     17.42 o 
   2   1  18      156.41      139.54     29.07 o 
   3   1  18        1.09       10.73     19.48 o 
   4   1  18        2.44       17.19     72.40 o 
   5   1  18      477.27      414.85     67.17 o 
   6   1  18      213.99      249.82     79.00 o 
   7   1  18      222.90      173.01     24.71 o 
   8   1  18        7.73       17.37     21.67 o 
   9   1  18        6.55       31.45     14.08 o 
  10   1  18        1.87       14.13     15.80 o 
   0   2  18      553.44      545.61     39.38 o 
   1   2  18      115.66      119.81     19.24 o 
   2   2  18       77.17      100.24     41.22 o 
   3   2  18        0.62       32.34     34.35 o 
   4   2  18      211.77      241.49     20.96 o 
   5   2  18       38.99        6.23     21.08 o 
   6   2  18      120.49      130.19     35.75 o 
   7   2  18        4.75        5.47      1.20 o 
   8   2  18       20.99       12.31     18.80 o 
   9   2  18        0.09       17.07     17.07 o 
  10   2  18        9.06        4.42     43.40 o 
   1   3  18        9.88       11.26      3.72 o 
   2   3  18       43.31       59.66     17.98 o 
   3   3  18       54.46       72.21     18.27 o 
   4   3  18      137.98      198.32     20.88 o 
   5   3  18       20.29       37.30     55.64 o 
   6   3  18       23.60       53.96     12.70 o 
   7   3  18       10.62        2.91     57.78 o 
   8   3  18        1.85       22.94     15.77 o 
   9   3  18       17.94        3.37     16.75 o 
   0   4  18        3.92       21.48     21.48 o 
   1   4  18      328.04      273.84     48.21 o 
   2   4  18        6.63       19.66     19.66 o 
   3   4  18        6.55        7.71     31.28 o 
   4   4  18        5.72       17.30     62.66 o 
   5   4  18       18.18       49.36     47.40 o 
   6   4  18        0.52       14.62     15.66 o 
   7   4  18        0.14       12.99     49.10 o 
   8   4  18        1.22        4.70     13.14 o 
   1   5  18       18.63       51.53     17.91 o 
   2   5  18       34.68       47.13     33.87 o 
   3   5  18        2.46       14.25     18.31 o 
   4   5  18        5.15       22.66     17.66 o 
   5   5  18        0.89        9.56     76.15 o 
   6   5  18        0.87       24.57     25.76 o 
   7   5  18       19.18       13.23     17.48 o 
   0   6  18       25.78       29.43      9.09 o 
   1   6  18        6.67       18.47     27.67 o 
   2   6  18        0.62       56.67     36.31 o 
   3   6  18       22.84       50.83     18.16 o 
   4   6  18        0.01        0.48     94.66 o 
   1   1  19       82.38       52.44     19.97 o 
   2   1  19       16.67       10.09     17.64 o 
   3   1  19        2.12       12.84     27.24 o 
   4   1  19      348.80      349.83     41.32 o 
   5   1  19       17.99       29.28     20.94 o 
   6   1  19      300.80      256.13     27.66 o 
   7   1  19      166.58      187.43     29.02 o 
   8   1  19        5.15       26.49     14.14 o 
   9   1  19        5.74       16.31     16.31 o 
   0   2  19      408.89      379.61     75.78 o 
   1   2  19       35.97        6.79     21.54 o 
   2   2  19       35.19       62.11     18.91 o 
   3   2  19        4.99       21.63     21.63 o 
   4   2  19       32.45       15.67     68.78 o 
   5   2  19        8.08       19.61     19.61 o 
   6   2  19        4.10        3.94      1.07 o 
   7   2  19       19.74       11.68     22.72 o 
   8   2  19        7.96       23.23     23.23 o 
   9   2  19        0.02       26.63     43.48 o 
   1   3  19       37.95       21.19     21.19 o 
   2   3  19       92.53       87.23     50.30 o 
   3   3  19        0.12       19.18     19.18 o 
   4   3  19       38.73       16.78     16.78 o 
   5   3  19      135.95      149.68     50.37 o 
   6   3  19       37.85       43.42     19.63 o 
   7   3  19       12.59        6.97     35.95 o 
   8   3  19        3.82        4.31     15.94 o 
   0   4  19        1.80       17.89     19.87 o 
   1   4  19        3.57       70.07     50.84 o 
   2   4  19        1.68        1.20     29.03 o 
   3   4  19       30.92        1.87     20.38 o 
   4   4  19        3.24       18.46     18.46 o 
   5   4  19       33.74       32.89      9.32 o 
   6   4  19        0.04       25.04     25.04 o 
   7   4  19        0.13        2.15     29.69 o 
   1   5  19        3.51       51.37     86.34 o 
   2   5  19       25.09        2.15     23.75 o 
   3   5  19       16.56       14.36     18.56 o 
   4   5  19       19.48       21.70     20.08 o 
   5   5  19        3.12        8.60     83.78 o 
   0   6  19       51.41       76.36     24.78 o 
   0   0  20      307.86      315.99     26.75 o 
   1   0  20      195.98      175.77     21.39 o 
   2   0  20        5.39       42.75     16.79 o 
   3   0  20       96.94      137.40     30.35 o 
   4   0  20       59.16       70.39     17.07 o 
   5   0  20       53.92       28.05     38.09 o 
   6   0  20       28.74        1.55     16.82 o 
   7   0  20        8.25       27.13     10.98 o 
   8   0  20       59.61       76.70     65.99 o 
   1   1  20       16.61       14.15     17.95 o 
   2   1  20      171.74      139.20     42.66 o 
   3   1  20       47.70      105.84     60.35 o 
   4   1  20        2.53        3.38     17.84 o 
   5   1  20       12.38       41.75     57.83 o 
   6   1  20       25.27        6.66     20.30 o 
   7   1  20        0.46       16.58     16.58 o 
   8   1  20       73.68       70.75     16.26 o 
   0   2  20       30.81       16.03     35.99 o 
   1   2  20       90.18      135.41     21.04 o 
   2   2  20        0.67       35.20     37.89 o 
   3   2  20        2.27       15.52     30.12 o 
   4   2  20       13.28       18.21      4.78 o 
   5   2  20        1.05        4.13     26.59 o 
   6   2  20       15.12       19.65     38.50 o 
   7   2  20        0.76        0.58     17.04 o 
   8   2  20        0.51        0.65     13.66 o 
   1   3  20       13.81       20.85     20.85 o 
   2   3  20        1.50       40.40     18.50 o 
   3   3  20        2.16        6.87     44.16 o 
   4   3  20        4.17       28.76     15.79 o 
   5   3  20       50.00       59.19     40.27 o 
   6   3  20       30.18       43.45     20.08 o 
   7   3  20       78.40       75.97     20.06 o 
   0   4  20        0.01       28.03     28.03 o 
   1   4  20       13.86       25.86     17.79 o 
   2   4  20        7.24       27.13     56.48 o 
   3   4  20       19.90       62.13     47.19 o 
   4   4  20       43.21       87.44     25.65 o 
   5   4  20        2.79       20.19     20.19 o 
   1   5  20       26.07       62.80     33.41 o 
   2   5  20        1.79        0.99     16.04 o 
   3   5  20        0.38       20.23     18.40 o 
   1   1  21       40.11       66.58     45.09 o 
   2   1  21       31.39       27.92     18.53 o 
   3   1  21        7.91       28.92     15.44 o 
   4   1  21        9.42       18.83     18.83 o 
   5   1  21        7.84       10.88      3.13 o 
   6   1  21       46.16       50.25     71.63 o 
   7   1  21       87.84       59.02     76.31 o 
   0   2  21      107.02      116.46     83.83 o 
   1   2  21        2.54       27.69     17.44 o 
   2   2  21        5.81        6.95     31.61 o 
   3   2  21        5.63        5.98      1.35 o 
   4   2  21       42.12        3.79     20.60 o 
   5   2  21       44.13       15.72     21.29 o 
   6   2  21       16.94       32.85     17.61 o 
   1   3  21        6.38       18.30     18.30 o 
   2   3  21        2.32        4.40     20.73 o 
   3   3  21        0.57       13.85     33.45 o 
   4   3  21       17.98       40.34     24.95 o 
   5   3  21        9.06       51.59     18.03 o 
   0   4  21        0.52       34.30     34.30 o 
   1   4  21        0.41       27.89     18.11 o 
   2   4  21       20.46       27.21     20.57 o 
   3   4  21        0.53       13.13     20.07 o 
   0   0  22       35.37       63.04     33.82 o 
   1   0  22      113.28      139.90     18.36 o 
   2   0  22        1.95       17.72     43.42 o 
   3   0  22        7.27        4.01     14.77 o 
   4   0  22        0.62        7.99     13.47 o 
   5   0  22       13.43       50.25     61.98 o 
   1   1  22        4.36       30.30     43.02 o 
   2   1  22        6.98        4.28     15.09 o 
   3   1  22        0.03        3.26     34.37 o 
   4   1  22        4.58        4.21     14.96 o 
   5   1  22       75.08       71.39     49.77 o 
   0   2  22       70.32       68.83     30.65 o 
   1   2  22       28.28       20.63     18.31 o 
   2   2  22       19.24       49.26     19.11 o 
   3   2  22       62.54       92.67     36.51 o 
   4   2  22       92.59       87.91     21.48 o 
   1   3  22        9.24       22.38     22.58 o 
   2   3  22       55.41        4.56     21.52 o 
   3   3  22        1.00       51.91     34.66 o 
   1   1  23        0.14       21.20     32.48 o 
   2   1  23       19.29       11.57     17.00 o 
                                                 
